# Supplementary material for: Single botanical drugs in the Ayurvedic Pharmacopoeia of India—A quantitative ethnobotanical analysis
Source: Front Pharmacol. 2023 May 11;14:1136446. doi: 10.3389/fphar.2023.1136446 (PMC10213908; doi:10.3389/fphar.2023.1136446)
Supplement: Supplementary file 2 [file DataSheet1.xlsx]

## Sheet: S1-Botanic drugs-621
Source	ID	Name of the drug	Family	genus	species	Part used
AYVD-1	AYVD-1-01	Ajagandhā	Cleomaceae	Cleome	gynandra	Seed
AYVD-1	AYVD-1-02	Ajamodā	Apiaceae	Cyclospermum	leptophyllum	Fruit
AYVD-1	AYVD-1-03	Āmalakī	Phyllanthaceae	Phyllanthus	emblica	Fresh fruit
AYVD-1	AYVD-1-04	Āmalakī	Phyllanthaceae	Phyllanthus	emblica	Dried fruit
AYVD-1	AYVD-1-05	Āragvadha	Fabaceae	Cassia	fistula	Fruit pulp
AYVD-1	AYVD-1-06	Arka	Apocynaceae	Calotropis	procera	Root
AYVD-1	AYVD-1-07	Arka	Apocynaceae	Calotropis	procera	Leaf
AYVD-1	AYVD-1-08	Asana	Fabaceae	Pterocarpus	marsupium	Heart wood
AYVD-1	AYVD-1-09	Aśoka	Fabaceae	Saraca	asoca	Stem bark
AYVD-1	AYVD-1-10	Aśvagandhā	Solanaceae	Withania	somnifera	Root
AYVD-1	AYVD-1-11	Aśvattha	Moraceae	Ficus	religiosa	Bark
AYVD-1	AYVD-1-12	Atasī	Linaceae	Linum	usitatissimum	Seed
AYVD-1	AYVD-1-13	Atibalā	Malvaceae	Abutilon	indicum	Root
AYVD-1	AYVD-1-14	Ativiṣā	Ranunculaceae	Aconitum	heterophyllum	Root
AYVD-1	AYVD-1-15	Babbūla	Fabaceae	Acacia	nilotica	Stem bark
AYVD-1	AYVD-1-16	Bākucī	Fabaceae	Cullen	corylifolium	Seed
AYVD-1	AYVD-1-17	Bibhītaka	Combretaceae	Terminalia	bellirica	Fruit
AYVD-1	AYVD-1-18	Bilva	Rutaceae	Aegle	marmelos	Fruit pulp
AYVD-1	AYVD-1-19	Candraśūra	Brassicaceae	Lepidium	sativum	Seed
AYVD-1	AYVD-1-20	Citraka	Plumbaginaceae	Plumbago	zeylanica	Root
AYVD-1	AYVD-1-21	Dhānyaka	Apiaceae	Coriandrum	sativum	Fruit
AYVD-1	AYVD-1-22	Dhātakī	Lythraceae	Woodfordia	fruticosa	Flower
AYVD-1	AYVD-1-23	Eraṇḍa	Euphorbiaceae	Ricinus	communis	Root
AYVD-1	AYVD-1-24	Gambhārī	Lamiaceae	Gmelina	arborea	Root bark
AYVD-1	AYVD-1-25	Gokṣura	Zygophyllaceae	Tribulus	terrestris	Root
AYVD-1	AYVD-1-26	Gokṣura	Zygophyllaceae	Tribulus	terrestris	Fruit
AYVD-1	AYVD-1-27	Guḍūcī	Menispermaceae	Tinospora	sinensis	Stem
AYVD-1	AYVD-1-28	Guggulu	Burseraceae	Commiphora	wightii	Exudate
AYVD-1	AYVD-1-29	Guñjā	Fabaceae	Abrus	precatorius	Seed
AYVD-1	AYVD-1-30	Haridrā	Zingiberaceae	Curcuma	longa	Rhizome
AYVD-1	AYVD-1-31	Harītakī	Combretaceae	Terminalia	chebula	Fruit
AYVD-1	AYVD-1-32	Hiṅgu	Apiaceae	Ferula	foetida	Oleo-gum resin
AYVD-1	AYVD-1-33	Jaṭāmāṁsī	Caprifoliaceae	Nardostachys	jatamansi	Rhizome
AYVD-1	AYVD-1-34	Jātīphala	Myristicaceae	Myristica	fragrans	Fruit
AYVD-1	AYVD-1-35	Kampilla	Euphorbiaceae	Mallotus	philippensis	Fruit
AYVD-1	AYVD-1-36	Kāñcanāra	Fabaceae	Bauhinia	variegata	Stem bark
AYVD-1	AYVD-1-37	Kaṅkola	Piperaceae	Piper	cubeba	Fruit
AYVD-1	AYVD-1-38	Kaṇṭakārī	Solanaceae	Solanum	surattense	Whole plant
AYVD-1	AYVD-1-39	Kanyāsāra	Asphodelaceae	Aloe	vera	Leaf
AYVD-1	AYVD-1-40	Karañja	Fabaceae	Pongamia	pinnata	Seed
AYVD-1	AYVD-1-41	Karavīra	Apocynaceae	Nerium	oleander	Leaf
AYVD-1	AYVD-1-42	Karkaṭaśṛṅgī	Anacardiaceae	Pistacia	chinensis	Gall
AYVD-1	AYVD-1-43	Kārpāsa	Malvaceae	Gossypium	herbaceum	Seed
AYVD-1	AYVD-1-44	Kaśeru	Cyperaceae	Actinoscirpus	grossus	Rhizome
AYVD-1	AYVD-1-45	Ketakī	Pandanaceae	Pandanus	tectorius	Root
AYVD-1	AYVD-1-46	Khadira	Fabaceae	Acacia	catechu	Heart wood
AYVD-1	AYVD-1-47	Kirātatikta	Gentianaceae	Swertia	chirata	Whole plant
AYVD-1	AYVD-1-48	Kṛṣṇajīraka	Apiaceae	Carum	carvi	Fruit
AYVD-1	AYVD-1-49	Kulattha	Fabaceae	Vigna	unguiculata	Seed
AYVD-1	AYVD-1-50	Kuṣṭha	Asteraceae	Saussurea	costus	Root
AYVD-1	AYVD-1-51	Kuṭaja	Apocynaceae	Holarrhena	pubescens	Stem bark
AYVD-1	AYVD-1-52	Lavaṅga	Myrtaceae	Syzygium	aromaticum	Flower bud
AYVD-1	AYVD-1-53	Lodhra	Symplocaceae	Symplocos	racemosa	Stem bark
AYVD-1	AYVD-1-54	Madana	Rubiaceae	Catunaregam	spinosa	Fruit
AYVD-1	AYVD-1-55	Miśreyā	Apiaceae	Foeniculum	vulgare	Fruit
AYVD-1	AYVD-1-56	Nyagrodha	Moraceae	Ficus	benghalensis	Stem bark
AYVD-1	AYVD-1-57	Pāṣāṇabheda	Saxifragaceae	Bergenia	ciliata	Rhizome
AYVD-1	AYVD-1-58	Pāṭhā	Menispermaceae	Cissampelos	pareira	Root
AYVD-1	AYVD-1-59	Pūga	Arecaceae	Areca	catechu	Seed
AYVD-1	AYVD-1-60	Punarnavā	Nyctaginaceae	Boerhavia	diffusa	Whole plant
AYVD-1	AYVD-1-61	Saptaparṇā	Apocynaceae	Alstonia	scholaris	Stem bark
AYVD-1	AYVD-1-62	Śaṭī	Zingiberaceae	Hedychium	spicatum	Rhizome
AYVD-1	AYVD-1-63	Snuhī	Euphorbiaceae	Euphorbia	neriifolia	Stem
AYVD-1	AYVD-1-64	Sūkṣmailā	Zingiberaceae	Elettaria	cardamomum	Fruit
AYVD-1	AYVD-1-65	Śuṇṭhī	Zingiberaceae	Zingiber	officinale	Rhizome
AYVD-1	AYVD-1-66	Svarṇapatrī	Fabaceae	Senna	alexandrina	Leaf
AYVD-1	AYVD-1-67	Śvetajīraka	Apiaceae	Cuminum	cyminum	Fruit
AYVD-1	AYVD-1-68	Śvetasārivā	Apocynaceae	Hemidesmus	indicus	Root
AYVD-1	AYVD-1-69	Tagara	Caprifoliaceae	Valeriana	jatamansi	Rhizome
AYVD-1	AYVD-1-70	Tāmalakī	Phyllanthaceae	Phyllanthus	fraternus	Root, Stem
AYVD-1	AYVD-1-71	Tvak	Lauraceae	Cinnamomum	verum	Bark
AYVD-1	AYVD-1-72	Tvakpatra	Lauraceae	Cinnamomum	tamala	Leaf
AYVD-1	AYVD-1-73	Udumbara	Moraceae	Ficus	racemosa	Bark
AYVD-1	AYVD-1-74	Upakuñcikā	Ranunculaceae	Nigella	sativa	Seed
AYVD-1	AYVD-1-75	Varuṇa	Capparaceae	Crateva	nurvala	Stem bark
AYVD-1	AYVD-1-76	Vāsā	Acanthaceae	Justicia	adhatoda	Leaf
AYVD-1	AYVD-1-77	Viḍaṅga	Primulaceae	Embelia	ribes	Fruit
AYVD-1	AYVD-1-78	Vijayā	Cannabaceae	Cannabis	sativa	Leaf
AYVD-1	AYVD-1-79	Yaṣṭī	Fabaceae	Glycyrrhiza	glabra	Stem & Root
AYVD-1	AYVD-1-80	Yavānī	Apiaceae	Trachyspermum	ammi	Fruit
AYVD-2	AYVD-2-01	Ākārakarabha	Asteraceae	Anacyclus	pyrethrum	Root
AYVD-2	AYVD-2-02	Akṣoḍa	Juglandaceae	Juglans	regia	Cotyledon
AYVD-2	AYVD-2-03	Āmrāta	Anacardiaceae	Spondias	pinnata	Stem bark
AYVD-2	AYVD-2-04	Apāmārga	Amaranthaceae	Achyranthes	aspera	Whole plant
AYVD-2	AYVD-2-05	Aparājitā	Fabaceae	Clitoria	ternatea	Root
AYVD-2	AYVD-2-06	Ārdraka	Zingiberaceae	Zingiber	officinale	Rhizome
AYVD-2	AYVD-2-07	Arimeda	Fabaceae	Acacia	leucophloea	Stem bark
AYVD-2	AYVD-2-08	Arjuna	Combretaceae	Terminalia	arjuna	Stem bark
AYVD-2	AYVD-2-09	Bhallātaka	Anacardiaceae	Semecarpus	anacardium	Fruit
AYVD-2	AYVD-2-10	Bhṛṅgarāja	Asteraceae	Eclipta	prostrata	Whole plant
AYVD-2	AYVD-2-11	Brāhmī	Plantaginaceae	Bacopa	monnieri	Whole plant
AYVD-2	AYVD-2-12	Bṛhatī	Solanaceae	Solanum	indicum	Root
AYVD-2	AYVD-2-13	Cavya	Piperaceae	Piper	retrofractum	Stem
AYVD-2	AYVD-2-14	Dāḍima	Lythraceae	Punica	granatum	Seed
AYVD-2	AYVD-2-15	Dāruharidrā	Berberidaceae	Berberis	aristata	Stem
AYVD-2	AYVD-2-16	Droṇapuṣpī	Lamiaceae	Leucas	cephalotes	Whole plant
AYVD-2	AYVD-2-17	Ervāru	Cucurbitaceae	Cucumis	melo	Seed
AYVD-2	AYVD-2-18	Gajapippalī	Araceae	Scindapsus	officinalis	Fruit
AYVD-2	AYVD-2-19	Gambhārī	Lamiaceae	Gmelina	arborea	Fruit
AYVD-2	AYVD-2-20	Gāṅgeru	Malvaceae	Grewia	tenax	Stem bark
AYVD-2	AYVD-2-21	Guñjā	Fabaceae	Abrus	precatorius	Root
AYVD-2	AYVD-2-22	Ikṣu	Poaceae	Saccharum	officinarum	Stem
AYVD-2	AYVD-2-23	Indravāruṇī	Cucurbitaceae	Citrullus	colocynthis	Root
AYVD-2	AYVD-2-24	Indravāruṇī	Cucurbitaceae	Citrullus	colocynthis	Leaf
AYVD-2	AYVD-2-25	Jambu	Myrtaceae	Syzygium	cumini	Seed
AYVD-2	AYVD-2-26	Jambu	Myrtaceae	Syzygium	cumini	Stem bark
AYVD-2	AYVD-2-27	Jayapāla	Euphorbiaceae	Croton	tiglium	Seed
AYVD-2	AYVD-2-28	Jayantī	Fabaceae	Sesbania	sesban	Leaf
AYVD-2	AYVD-2-29	Jyotiṣmatī	Celastraceae	Celastrus	paniculatus	Seed
AYVD-2	AYVD-2-30	Kadamba	Rubiaceae	Neolamarckia	cadamba	Stem bark
AYVD-2	AYVD-2-31	Kākamācī	Solanaceae	Solanum	americanum	Whole plant
AYVD-2	AYVD-2-32	Kamala	Nelumbonaceae	Nelumbo	nucifera	Flower
AYVD-2	AYVD-2-33.1	Kapittha	Rutaceae	Feronia	limonia	Fruit pulp-ripe
AYVD-2	AYVD-2-33.2	Kapittha	Rutaceae	Feronia	limonia	Fruit pulp-unripe
AYVD-2	AYVD-2-34	Karamarda	Apocynaceae	Carissa	carandas	Stem bark
AYVD-2	AYVD-2-35	Karañja	Fabaceae	Pongamia	pinnata	Root bark
AYVD-2	AYVD-2-36	Karañja	Fabaceae	Pongamia	pinnata	Root
AYVD-2	AYVD-2-37	Karañja	Fabaceae	Pongamia	pinnata	Stem bark
AYVD-2	AYVD-2-38	Karañja	Fabaceae	Pongamia	pinnata	Leaf
AYVD-2	AYVD-2-39	Kāravellaka	Cucurbitaceae	Momordica	charantia	Fresh fruit
AYVD-2	AYVD-2-40	Kaṭukā	Plantaginaceae	Picrorhiza	kurroa	Rhizome
AYVD-2	AYVD-2-41	Kokilākṣa	Acanthaceae	Hygrophila	auriculata	Whole plant
AYVD-2	AYVD-2-42	Kokilākṣa	Acanthaceae	Hygrophila	auriculata	Root
AYVD-2	AYVD-2-43	Kokilākṣa	Acanthaceae	Hygrophila	auriculata	Seed
AYVD-2	AYVD-2-44	Kozuppā	Portulacaceae	Portulaca	oleracea	Whole plant
AYVD-2	AYVD-2-45	Lajjālu	Fabaceae	Mimosa	pudica	Whole plant
AYVD-2	AYVD-2-46	Madhūka	Sapotaceae	Madhuca	longifolia	Flower
AYVD-2	AYVD-2-47	Matsyākṣī	Amaranthaceae	Alternanthera	sessilis	Whole plant
AYVD-2	AYVD-2-48	Methī	Fabaceae	Trigonella	foenum-graecum	Seed
AYVD-2	AYVD-2-49	Mūlaka	Brassicaceae	Raphanus	raphanistrum	Whole plant
AYVD-2	AYVD-2-50	Mūlaka	Brassicaceae	Raphanus	raphanistrum	Root
AYVD-2	AYVD-2-51	Murā	Apiaceae	Selinum	wallichianum	Root
AYVD-2	AYVD-2-52	Mūrvā	Apocynaceae	Marsdenia	tenacissima	Root
AYVD-2	AYVD-2-53	Nāgakeśara	Calophyllaceae	Mesua	ferrea	Stamen
AYVD-2	AYVD-2-54	Nīlī	Fabaceae	Indigofera	tinctoria	Leaf
AYVD-2	AYVD-2-55	Nīlī	Fabaceae	Indigofera	tinctoria	Root
AYVD-2	AYVD-2-56	Nimba	Meliaceae	Azadirachta	indica	Leaf
AYVD-2	AYVD-2-57	Nimba	Meliaceae	Azadirachta	indica	Stem bark
AYVD-2	AYVD-2-58	Palāśa	Fabaceae	Butea	monosperma	Stem bark
AYVD-2	AYVD-2-59	Pāribhadra	Fabaceae	Erythrina	variegata	Stem bark
AYVD-2	AYVD-2-60	Pippalīmūla	Piperaceae	Piper	longum	Stem
AYVD-2	AYVD-2-61	Plakṣa	Moraceae	Ficus	lacor	Stem bark
AYVD-2	AYVD-2-62	Prasāriṇī	Rubiaceae	Paederia	foetida	Whole plant
AYVD-2	AYVD-2-63	Priyāla	Anacardiaceae	Buchanania	cochinchinensis	Seed
AYVD-2	AYVD-2-64	Priyaṅgu	Lamiaceae	Callicarpa	macrophylla	Inflorescence
AYVD-2	AYVD-2-65	Śāli	Poaceae	Oryza	sativa	Root
AYVD-2	AYVD-2-66	Śaṅkhapuṣpī	Convolvulaceae	Convolvulus	prostratus	Whole plant
AYVD-2	AYVD-2-67	Saptalā	Euphorbiaceae	Euphorbia	dracunculoides	Whole plant
AYVD-2	AYVD-2-68	Śatāhvā	Apiaceae	Anethum	sowa	Root
AYVD-2	AYVD-2-69	Śigru	Moringaceae	Moringa	oleifera	Leaf
AYVD-2	AYVD-2-70	Sthūlailā	Zingiberaceae	Amomum	subulatum	Seed
AYVD-2	AYVD-2-71	Tejovatī	Rutaceae	Zanthoxylum	armatum	Stem bark
AYVD-2	AYVD-2-72	Tulasī	Lamiaceae	Ocimum	tenuiflorum	Whole plant
AYVD-2	AYVD-2-73	Tulasī	Lamiaceae	Ocimum	tenuiflorum	Leaf
AYVD-2	AYVD-2-74	Vacā	Acoraceae	Acorus	calamus	Rhizome
AYVD-2	AYVD-2-75	Vatsanābha	Ranunculaceae	Aconitum	chasmanthum	Root
AYVD-2	AYVD-2-76	Vidārī	Fabaceae	Pueraria	tuberosa	Tuberous root
AYVD-2	AYVD-2-77	Yava	Poaceae	Hordeum	vulgare	Fruit
AYVD-2	AYVD-2-78	Yavāsaka	Fabaceae	Alhagi	pseudalhagi	Whole plant
AYVD-3	AYVD-3-01	Āḍhakī	Fabaceae	Cajanus	cajan	Root
AYVD-3	AYVD-3-02	Agnimantha	Lamiaceae	Clerodendrum	phlomidis	Root
AYVD-3	AYVD-3-03	Ambaṣṭhakī	Malvaceae	Hibiscus	sabdariffa	Root
AYVD-3	AYVD-3-04	Āmra	Anacardiaceae	Mangifera	indica	Seed
AYVD-3	AYVD-3-05	Āmra	Anacardiaceae	Mangifera	indica	Stem bark
AYVD-3	AYVD-3-06	Āmrāta	Anacardiaceae	Spondias	pinnata	Stem
AYVD-3	AYVD-3-07	Apāmārga	Amaranthaceae	Achyranthes	aspera	Root
AYVD-3	AYVD-3-08	Aralu	Simaroubaceae	Ailanthus	excelsa	Stem bark
AYVD-3	AYVD-3-09	Arka	Apocynaceae	Calotropis	procera	Stem bark
AYVD-3	AYVD-3-10	Asana	Fabaceae	Pterocarpus	marsupium	Stem bark
AYVD-3	AYVD-3-100	Utpala	Nymphaeaceae	Nymphaea	nouchali	Flower
AYVD-3	AYVD-3-11	Asthisaṁhṛta	Vitaceae	Cissus	quadrangularis	Stem
AYVD-3	AYVD-3-12	Ātmaguptā	Fabaceae	Mucuna	pruriens	Seed
AYVD-3	AYVD-3-13	Bhāraṅgī	Lamiaceae	Rotheca	serrata	Root
AYVD-3	AYVD-3-14	Bījapūra	Rutaceae	Citrus	medica	Fresh fruit
AYVD-3	AYVD-3-15	Bilva	Rutaceae	Aegle	marmelos	Root
AYVD-3	AYVD-3-16	Bimbī	Cucurbitaceae	Coccinia	grandis	Whole plant
AYVD-3	AYVD-3-17	Cāṅgerī	Oxalidaceae	Oxalis	corniculata	Whole plant
AYVD-3	AYVD-3-18	Cirabilva	Ulmaceae	Holoptelea	integrifolia	Fruit
AYVD-3	AYVD-3-19	Dantī	Euphorbiaceae	Baliospermum	solanifolium	Root
AYVD-3	AYVD-3-20	Dhattūra	Solanaceae	Datura	metel	Seed
AYVD-3	AYVD-3-21	Drākṣā	Vitaceae	Vitis	vinifera	Fruit
AYVD-3	AYVD-3-22	Dūrvā	Poaceae	Cynodon	dactylon	Root
AYVD-3	AYVD-3-23	Eraṇḍa	Euphorbiaceae	Ricinus	communis	Fresh leaf
AYVD-3	AYVD-3-24	Eraṇḍa	Euphorbiaceae	Ricinus	communis	Seed
AYVD-3	AYVD-3-25	Gambhārī	Lamiaceae	Gmelina	arborea	Stem
AYVD-3	AYVD-3-26	Gojihvā	Boraginaceae	Onosma	bracteata	Aerial part
AYVD-3	AYVD-3-27	Granthiparṇī	Lamiaceae	Leonotis	nepetifolia	Root
AYVD-3	AYVD-3-28	Haṁsapadī	Pteridaceae	Adiantum	lunulatum	Whole plant
AYVD-3	AYVD-3-29	Hapuṣā	Cupressaceae	Juniperus	communis	Fruit
AYVD-3	AYVD-3-30	Indravāruṇī	Cucurbitaceae	Citrullus	colocynthis	Fruit
AYVD-3	AYVD-3-31	Indrayava	Apocynaceae	Holarrhena	pubescens	Seed
AYVD-3	AYVD-3-32	Īśvarī	Aristolochiaceae	Aristolochia	indica	Root
AYVD-3	AYVD-3-33	Jātī	Oleaceae	Jasminum	officinale	Leaf
AYVD-3	AYVD-3-34	Kadalī	Musaceae	Musa	paradisiaca	Rhizome
AYVD-3	AYVD-3-35	Kākajaṅghā	Acanthaceae	Peristrophe	bicalyculata	Root
AYVD-3	AYVD-3-36	Kākanāsikā	Martyniaceae	Martynia	annua	Seed
AYVD-3	AYVD-3-37	Kākolī	Liliaceae	Lilium	polyphyllum	Tuberous root
AYVD-3	AYVD-3-38	Kamala	Nelumbonaceae	Nelumbo	nucifera	Rhizome
AYVD-3	AYVD-3-39	Karavīra	Apocynaceae	Nerium	oleander	Root
AYVD-3	AYVD-3-40	Karamarda	Apocynaceae	Carissa	carandas	Root
AYVD-3	AYVD-3-41	Kāśa	Poaceae	Saccharum	spontaneum	Root stock
AYVD-3	AYVD-3-42	Kaṭphala	Myricaceae	Myrica	esculenta	Fruit
AYVD-3	AYVD-3-43	Kaṭphala	Myricaceae	Myrica	esculenta	Stem bark
AYVD-3	AYVD-3-44	Kola	Rhamnaceae	Ziziphus	jujuba	Fruit pulp
AYVD-3	AYVD-3-45	Kola	Rhamnaceae	Ziziphus	jujuba	Stem bark
AYVD-3	AYVD-3-46	Koṣātakī	Cucurbitaceae	Luffa	acutangula	Whole plant
AYVD-3	AYVD-3-47	Kumuda	Nymphaeaceae	Nymphaea	alba	Flower
AYVD-3	AYVD-3-48	Kuśa	Poaceae	Desmostachya	bipinnata	Root stock
AYVD-3	AYVD-3-49	Lāṅgalī	Colchicaceae	Gloriosa	superba	Tuberous root
AYVD-3	AYVD-3-50	Laśuna	Amaryllidaceae	Allium	sativum	Bulb
AYVD-3	AYVD-3-51	Mahābalā	Malvaceae	Sida	rhombifolia	Root
AYVD-3	AYVD-3-52	Mañjiṣṭhā	Rubiaceae	Rubia	cordifolia	Stem
AYVD-3	AYVD-3-53	Marica	Piperaceae	Piper	nigrum	Fruit
AYVD-3	AYVD-3-54	Māṣaparṇī	Fabaceae	Teramnus	labialis	Whole plant
AYVD-3	AYVD-3-55	Masūra	Fabaceae	Lens	culinaris	Seed
AYVD-3	AYVD-3-56	Mudga	Fabaceae	Vigna	radiata	Seed
AYVD-3	AYVD-3-57	Mūlaka	Brassicaceae	Raphanus	raphanistrum	Seed
AYVD-3	AYVD-3-58	Muṇḍītikā	Asteraceae	Sphaeranthus	indicus	Leaf
AYVD-3	AYVD-3-59	Mustā	Cyperaceae	Cyperus	rotundus	Rhizome
AYVD-3	AYVD-3-60	Nāgavallī	Piperaceae	Piper	betle	Leaf
AYVD-3	AYVD-3-61	Nārikela	Arecaceae	Cocos	nucifera	Endosperm
AYVD-3	AYVD-3-62	Nicula	Lecythidaceae	Barringtonia	acutangula	Fruit
AYVD-3	AYVD-3-63	Nīlī	Fabaceae	Indigofera	tinctoria	Whole plant
AYVD-3	AYVD-3-64	Nirguṇḍī	Lamiaceae	Vitex	negundo	Leaf
AYVD-3	AYVD-3-65	Padmaka	Rosaceae	Prunus	cerasoides	Heart wood
AYVD-3	AYVD-3-66	Pāṭalā	Bignoniaceae	Stereospermum	chelonoides	Root
AYVD-3	AYVD-3-67	Phalgu	Moraceae	Ficus	hispida	Fruit
AYVD-3	AYVD-3-68	Phalgu	Moraceae	Ficus	hispida	Root
AYVD-3	AYVD-3-69	Prapunnāḍa	Fabaceae	Senna	tora	Seed
AYVD-3	AYVD-3-70	Raktacandana	Fabaceae	Pterocarpus	santalinus	Heart wood
AYVD-3	AYVD-3-71	Raktapunarnavā	Nyctaginaceae	Boerhavia	diffusa	Root
AYVD-3	AYVD-3-72	Rāmaśītalikā	Amaranthaceae	Amaranthus	tricolor	Whole plant
AYVD-3	AYVD-3-73	Rāsnā	Asteraceae	Pluchea	lanceolata	Leal
AYVD-3	AYVD-3-74	Sahacara	Acanthaceae	Barleria	prionitis	Whole plant
AYVD-3	AYVD-3-75	Sahadevī	Asteraceae	Cyanthillium	cinereum	Whole plant
AYVD-3	AYVD-3-77	Śāka	Lamiaceae	Tectona	grandis	Heart wood
AYVD-3	AYVD-3-78	Śākhoṭaka	Moraceae	Streblus	asper	Stem bark
AYVD-3	AYVD-3-79	Śālaparṇī	Fabaceae	Desmodium	gangeticum	Root
AYVD-3	AYVD-3-80	Śāli	Poaceae	Oryza	sativa	Fruit
AYVD-3	AYVD-3-81	Śālmalī	Malvaceae	Bombax	ceiba	Stem bark
AYVD-3	AYVD-3-82	Śaṇa	Fabaceae	Crotalaria	juncea	Seed
AYVD-3	AYVD-3-83	Śara	Poaceae	Saccharum	bengalense	Root
AYVD-3	AYVD-3-84	Sarala	Pinaceae	Pinus	roxburghii	Heart wood
AYVD-3	AYVD-3-85	Sarala	Pinaceae	Pinus	roxburghii	Root
AYVD-3	AYVD-3-86	Sarṣapa	Brassicaceae	Brassica	rapa	Seed
AYVD-3	AYVD-3-87	Śatapatrikā	Rosaceae	Rosa	centifolia	Flower
AYVD-3	AYVD-3-88	Śiṁśapā	Fabaceae	Dalbergia	sissoo	Heart wood
AYVD-3	AYVD-3-89	Śiṁśapā	Fabaceae	Dalbergia	sissoo	Stem bark
AYVD-3	AYVD-3-90	Śirīṣa	Fabaceae	Albizia	lebbeck	Stem bark
AYVD-3	AYVD-3-91	Sthauṇeya	Taxaceae	Taxus	baccata	Leaf
AYVD-3	AYVD-3-92	Sūraṇa	Araceae	Amorphophallus	paeoniifolius	Corm
AYVD-3	AYVD-3-93	Śvetacandana	Santalaceae	Santalum	album	Heart wood
AYVD-3	AYVD-3-94	Śyonāka	Bignoniaceae	Oroxylum	indicum	Root
AYVD-3	AYVD-3-95	Tāla	Arecaceae	Borassus	flabellifer	Inflorescence
AYVD-3	AYVD-3-96	Trivṛt	Convolvulaceae	Operculina	turpethum	Root
AYVD-3	AYVD-3-97	Tumbinī	Cucurbitaceae	Lagenaria	siceraria	Fresh fruit
AYVD-3	AYVD-3-98	Udumbara	Moraceae	Ficus	racemosa	Fruit
AYVD-3	AYVD-3-99	Uśīra	Poaceae	Chrysopogon	zizanioides	Root
AYVD-4	AYVD-4-01	Āḍhakī	Fabaceae	Cajanus	cajan	Seed
AYVD-4	AYVD-4-02	Agaru	Thymelaeaceae	Aquilaria	agallocha	Heart wood
AYVD-4	AYVD-4-03	Aklārī	Arecaceae	Lodoicea	maldivica	Endosperm
AYVD-4	AYVD-4-04	Aparājitā	Fabaceae	Clitoria	ternatea	Leaf
AYVD-4	AYVD-4-05	Ātmaguptā	Fabaceae	Mucuna	pruriens	Root
AYVD-4	AYVD-4-06	Bilva	Rutaceae	Aegle	marmelos	Stem bark
AYVD-4	AYVD-4-07	Campaka	Magnoliaceae	Magnolia	champaca	Flower
AYVD-4	AYVD-4-08	Ciñcā	Fabaceae	Tamarindus	indica	Fruit pulp
AYVD-4	AYVD-4-09	Dāḍima	Lythraceae	Punica	granatum	Fresh fruit
AYVD-4	AYVD-4-10	Dāḍima	Lythraceae	Punica	granatum	Fruit rind
AYVD-4	AYVD-4-11	Dāḍima	Lythraceae	Punica	granatum	Leaf
AYVD-4	AYVD-4-12	Devadāru	Pinaceae	Cedrus	deodara	Heart wood
AYVD-4	AYVD-4-13	Dhattūra	Solanaceae	Datura	metel	Whole plant
AYVD-4	AYVD-4-14	Dūrvā	Poaceae	Cynodon	dactylon	Whole plant
AYVD-4	AYVD-4-15	Gambhārī	Lamiaceae	Gmelina	arborea	Stem bark
AYVD-4	AYVD-4-16	Ikṣu	Poaceae	Saccharum	officinarum	Root stock
AYVD-4	AYVD-4-17	Kadalī	Musaceae	Musa	paradisiaca	Flower
AYVD-4	AYVD-4-18	Karcūra	Zingiberaceae	Curcuma	zedoaria	Rhizome
AYVD-4	AYVD-4-19	Kastūrīlatikā	Malvaceae	Abelmoschus	moschatus	Seed
AYVD-4	AYVD-4-20	Kataka	Loganiaceae	Strychnos	potatorum	Seed
AYVD-4	AYVD-4-21	Kharjūra	Arecaceae	Phoenix	dactylifera	Dried fruit
AYVD-4	AYVD-4-22	Kharjūra	Arecaceae	Phoenix	dactylifera	Fresh fruit
AYVD-4	AYVD-4-23	Kṛṣṇasārivā	Apocynaceae	Cryptolepis	dubia	Root
AYVD-4	AYVD-4-24	Kunduru	Burseraceae	Boswellia	serrata	Exudate
AYVD-4	AYVD-4-25	Kuṅkuma	Iridaceae	Crocus	sativus	Style & Stigma
AYVD-4	AYVD-4-26	Kūṣmāṇḍa	Cucurbitaceae	Benincasa	hispida	Fruit
AYVD-4	AYVD-4-27	Madayantī	Lythraceae	Lawsonia	inermis	Leaf
AYVD-4	AYVD-4-28	Mahānimba	Meliaceae	Melia	azedarach	Stem bark
AYVD-4	AYVD-4-29	Maṇḍūkaparṇī	Apiaceae	Centella	asiatica	Whole plant
AYVD-4	AYVD-4-30	Mayakku	Fagaceae	Quercus	infectoria	Gall
AYVD-4	AYVD-4-31	Mudgaparṇī	Fabaceae	Vigna	trilobata	Whole plant
AYVD-4	AYVD-4-32	Muṇḍītikā	Asteraceae	Sphaeranthus	indicus	Whole plant
AYVD-4	AYVD-4-33	Nyagrodhajaṭā	Moraceae	Ficus	benghalensis	Aerial root
AYVD-4	AYVD-4-34	Nimbu	Rutaceae	Citrus	limon	Fresh fruit
AYVD-4	AYVD-4-35	Nirguṇḍī	Lamiaceae	Vitex	negundo	Root
AYVD-4	AYVD-4-36	Palāśa	Fabaceae	Butea	monosperma	Flower
AYVD-4	AYVD-4-37	Palāśa	Fabaceae	Butea	monosperma	Gum
AYVD-4	AYVD-4-38	Palāśa	Fabaceae	Butea	monosperma	Seed
AYVD-4	AYVD-4-39	Parpaṭa	Papaveraceae	Fumaria	parviflora	Whole plant
AYVD-4	AYVD-4-40	Pāṭalā	Bignoniaceae	Stereospermum	chelonoides	Stem bark
AYVD-4	AYVD-4-41	Pattaṅga	Fabaceae	Caesalpinia	sappan	Heart wood
AYVD-4	AYVD-4-42	Pippalī	Piperaceae	Piper	longum	Fruit
AYVD-4	AYVD-4-43	Plakṣa	Moraceae	Ficus	lacor	Fruit
AYVD-4	AYVD-4-44	Priyāla	Anacardiaceae	Buchanania	cochinchinensis	Stem bark
AYVD-4	AYVD-4-45	Priyaṅgu	Lamiaceae	Callicarpa	macrophylla	Fruit
AYVD-4	AYVD-4-46	Pṛśniparṇī	Fabaceae	Uraria	picta	Whole plant
AYVD-4	AYVD-4-47	Puṣkara	Asteraceae	Inula	racemosa	Root
AYVD-4	AYVD-4-48	Rudrākṣa	Elaeocarpaceae	Elaeocarpus	serratus	Seed
AYVD-4	AYVD-4-49	Sarja	Dipterocarpaceae	Vateria	indica	Exudate
AYVD-4	AYVD-4-50	Śatāvarī	Asparagaceae	Asparagus	racemosus	Root
AYVD-4	AYVD-4-51	Śigru	Moringaceae	Moringa	oleifera	Root bark
AYVD-4	AYVD-4-52	Śigru	Moringaceae	Moringa	oleifera	Seed
AYVD-4	AYVD-4-53	Śigru	Moringaceae	Moringa	oleifera	Stem bark
AYVD-4	AYVD-4-54	Śṛṅgāṭaka	Lythraceae	Trapa	natans	Dried Seed
AYVD-4	AYVD-4-55	Sruvavṛkṣa	Salicaceae	Flacourtia	indica	Leaf
AYVD-4	AYVD-4-56	Sruvavṛkṣa	Salicaceae	Flacourtia	indica	Stem bark
AYVD-4	AYVD-4-57	Tālamūlī	Hypoxidaceae	Curculigo	orchioides	Rhizome
AYVD-4	AYVD-4-58	Tālīsa	Pinaceae	Abies	spectabilis	Leaves
AYVD-4	AYVD-4-59	Tila	Pedaliaceae	Sesamum	indicum	Seed
AYVD-4	AYVD-4-60	Tulasī	Lamiaceae	Ocimum	tenuiflorum	Seed
AYVD-4	AYVD-4-61	Tumburu	Rutaceae	Zanthoxylum	armatum	Fruit
AYVD-4	AYVD-4-62	Uṭiṅgaṇa	Acanthaceae	Blepharis	edulis	Seed
AYVD-4	AYVD-4-63	Vārāhī	Dioscoreaceae	Dioscorea	bulbifera	Rhizome
AYVD-4	AYVD-4-64	Varṣābhū	Aizoaceae	Trianthema	portulacastrum	Root
AYVD-4	AYVD-4-65	Vāsā	Acanthaceae	Justicia	adhatoda	Root
AYVD-4	AYVD-4-66	Viṣamuṣṭī	Loganiaceae	Strychnos	nux-vomica	Seed
AYVD-4	AYVD-4-67	Vṛścikālī	Euphorbiaceae	Tragia	involucrata	Whole plant
AYVD-4	AYVD-4-68	Yava	Poaceae	Hordeum	vulgare	Whole plant
AYVD-5	AYVD-5-01	Āmraharidrā	Zingiberaceae	Curcuma	amada	Rhizome
AYVD-5	AYVD-5-02	Anisūna	Apiaceae	Pimpinella	anisum	Fruit
AYVD-5	AYVD-5-03	Aṅkola	Cornaceae	Alangium	salviifolium	Leaf
AYVD-5	AYVD-5-04	Āragvadha	Fabaceae	Cassia	fistula	Stem bark
AYVD-5	AYVD-5-05	Āsphoṭā	Apocynaceae	Vallaris	solanacea	Root
AYVD-5	AYVD-5-06	Bastāntrī	Convolvulaceae	Argyreia	nervosa	Root
AYVD-5	AYVD-5-07	Bhūrja	Betulaceae	Betula	utilis	Stem bark
AYVD-5	AYVD-5-08	Caṇḍā	Apiaceae	Angelica	archangelica	Root
AYVD-5	AYVD-5-09	Coraka	Apiaceae	Angelica	glauca	Root Sock
AYVD-5	AYVD-5-10	Darbha	Poaceae	Imperata	cylindrica	Root
AYVD-5	AYVD-5-11	Dhanvayāsa	Zygophyllaceae	Fagonia	cretica	Whole plant
AYVD-5	AYVD-5-12	Dravantī	Euphorbiaceae	Jatropha	glandulifera	Seed
AYVD-5	AYVD-5-13	Dugdhikā	Euphorbiaceae	Euphorbia	prostrata	Whole plant
AYVD-5	AYVD-5-14	Elavāluka	Rosaceae	Prunus	avium	Seed
AYVD-5	AYVD-5-15	Gaṇḍīra	Lamiaceae	Coleus	forskohlii	Root
AYVD-5	AYVD-5-16	Gavedhuka	Poaceae	Coix	lacryma-jobi	Root
AYVD-5	AYVD-5-17	Ghoṇṭā	Rhamnaceae	Ziziphus	xylopyrus	Fruit
AYVD-5	AYVD-5-18	Gundrā	Typhaceae	Typha	australis	Rhizome & Fruit
AYVD-5	AYVD-5-19	Hiṁsrā	Capparaceae	Capparis	spinosa	Root
AYVD-5	AYVD-5-20	Hiṅgupatrī	Apiaceae	Ferula	jaeschkeana	Leaf
AYVD-5	AYVD-5-21	Itkaṭa	Fabaceae	Sesbania	bispinosa	Root
AYVD-5	AYVD-5-22	Itkaṭa	Fabaceae	Sesbania	bispinosa	Stem
AYVD-5	AYVD-5-23	Jalapippalī	Verbenaceae	Phyla	nodiflora	Whole plant
AYVD-5	AYVD-5-24	Jīvaka	Orchidaceae	Crepidium	acuminatum	Pseudo bulb
AYVD-5	AYVD-5-25	Kadara	Fabaceae	Acacia	polyacantha	Heart wood
AYVD-5	AYVD-5-26	Kākajaṅghā	Acanthaceae	Peristrophe	bicalyculata	Seed
AYVD-5	AYVD-5-27	Kākanaja	Solanaceae	Physalis	alkekengi	Fruit
AYVD-5	AYVD-5-28.1	Kālīyaka	Menispermaceae	Coscinium	fenestratum	Root
AYVD-5	AYVD-5-28.2	Kālīyaka	Menispermaceae	Coscinium	fenestratum	Stem
AYVD-5	AYVD-5-29	Kapītana	Malvaceae	Thespesia	populnea	Stem bark
AYVD-5	AYVD-5-30	Karkaśa	Cucurbitaceae	Momordica	dioica	Root
AYVD-5	AYVD-5-31	Karṇasphoṭā	Sapindaceae	Cardiospermum	halicacabum	Seed
AYVD-5	AYVD-5-32	Karṇasphoṭā	Sapindaceae	Cardiospermum	halicacabum	Root
AYVD-5	AYVD-5-33	Kattṛṇa	Poaceae	Cymbopogon	citratus	Whole plant
AYVD-5	AYVD-5-34	Kebuka	Zingiberaceae	Cheilocostus	speciosus	Rhizome
AYVD-5	AYVD-5-35	Khākhasa	Papaveraceae	Papaver	somniferum	Seed
AYVD-5	AYVD-5-36	Khatmī	Malvaceae	Althaea	officinalis	Root
AYVD-5	AYVD-5-37	Khatmī	Malvaceae	Althaea	officinalis	Seed
AYVD-5	AYVD-5-38	Khūbakalān	Brassicaceae	Sisymbrium	irio	Seed
AYVD-5	AYVD-5-39	Kodrava	Poaceae	Paspalum	scrobiculatum	Grain
AYVD-5	AYVD-5-40	Kṣīrakākolī	Liliaceae	Fritillaria	cirrhosa	Bulb
AYVD-5	AYVD-5-41	Kṣīravidārī	Convolvulaceae	Ipomoea	cheirophylla	Root
AYVD-5	AYVD-5-42	Kulañjana	Zingiberaceae	Alpinia	galanga	Rhizome
AYVD-5	AYVD-5-43	Kumbhikā	Lecythidaceae	Careya	arborea	Seed
AYVD-5	AYVD-5-44	Latākarañja	Fabaceae	Caesalpinia	bonduc	Seed
AYVD-5	AYVD-5-45	Lavalīphala	Phyllanthaceae	Phyllanthus	acidus	Fruit
AYVD-5	AYVD-5-46	Madhulikā	Poaceae	Eleusine	coracana	Root
AYVD-5	AYVD-5-47	Mahāmedā	Asparagaceae	Polygonatum	cirrhifolium	Rhizome & Root
AYVD-5	AYVD-5-48	Madhusnuhī	Smilacaceae	Smilax	china	Tuberous root
AYVD-5	AYVD-5-49	Medāsakaḥ	Lauraceae	Litsea	glutinosa	Stem bark
AYVD-5	AYVD-5-50	Medāsakaḥ	Lauraceae	Litsea	glutinosa	Wood
AYVD-5	AYVD-5-51	Meṣaśṛṅgī	Apocynaceae	Gymnema	sylvestre	Leaf
AYVD-5	AYVD-5-52	Meṣaśṛṅgī	Apocynaceae	Gymnema	sylvestre	Root
AYVD-5	AYVD-5-53	Nandī	Moraceae	Ficus	arnottiana	Root
AYVD-5	AYVD-5-54	Nīlajhiṇṭī	Acanthaceae	Barleria	strigosa	Root
AYVD-5	AYVD-5-55	Nimba	Meliaceae	Azadirachta	indica	Root bark
AYVD-5	AYVD-5-56	Nimba	Meliaceae	Azadirachta	indica	Flower
AYVD-5	AYVD-5-57	Nimba	Meliaceae	Azadirachta	indica	Fruit
AYVD-5	AYVD-5-58	Palāśa	Fabaceae	Butea	monosperma	Seed
AYVD-5	AYVD-5-59	Palāśa	Fabaceae	Butea	monosperma	Dried flower
AYVD-5	AYVD-5-60	Pārasīkayavānī	Solanaceae	Hyoscyamus	niger	Seed
AYVD-5	AYVD-5-61	Pattūra	Amaranthaceae	Aerva	lanata	Whole plant
AYVD-5	AYVD-5-62	Pīlu	Salvadoraceae	Salvadora	persica	Fruit
AYVD-5	AYVD-5-63	Pīlu	Salvadoraceae	Salvadora	persica	Leaf
AYVD-5	AYVD-5-64	Pīlu	Salvadoraceae	Salvadora	persica	Root
AYVD-5	AYVD-5-65	Poṭagala	Typhaceae	Typha	elephantina	Root
AYVD-5	AYVD-5-66	Pudīnā	Lamiaceae	Mentha	spicata	Aerial part
AYVD-5	AYVD-5-67	Pullānī	Combretaceae	Getonia	floribunda	Leaf
AYVD-5	AYVD-5-68	Pullānī	Combretaceae	Getonia	floribunda	Root
AYVD-5	AYVD-5-69	Pullānī	Combretaceae	Getonia	floribunda	Stem
AYVD-5	AYVD-5-70	Pūtikarañja	Fabaceae	Caesalpinia	crista	Stem bark
AYVD-5	AYVD-5-71	Reṇukā	Lamiaceae	Vitex	negundo	Seed
AYVD-5	AYVD-5-72	Ṛddhi	Orchidaceae	Habenaria	intermedia	Tuber
AYVD-5	AYVD-5-73	Rohīṣa	Poaceae	Cymbopogon	martini	Whole plant
AYVD-5	AYVD-5-74	Rūmīmastagī	Anacardiaceae	Pistacia	lentiscus	Resin
AYVD-5	AYVD-5-75	Sarala	Pinaceae	Pinus	roxburghii	Exudate
AYVD-5	AYVD-5-76	Sarpagandhā	Apocynaceae	Rauvolfia	serpentina	Root
AYVD-5	AYVD-5-77	Śvetapunarnavā	Nyctaginaceae	Boerhavia	plumbaginea	Root
AYVD-5	AYVD-5-78	Tailaparṇa	Myrtaceae	Eucalyptus	globulus	Leaf
AYVD-5	AYVD-5-79	Tiniśa	Fabaceae	Desmodium	oojeinense	Wood
AYVD-5	AYVD-5-80	Tintiḍīka	Anacardiaceae	Rhus	parviflora	Aerial part
AYVD-5	AYVD-5-81	Trapuṣa	Cucurbitaceae	Cucumis	sativus	Seed
AYVD-5	AYVD-5-82	Tūnī	Meliaceae	Toona	ciliata	Stem bark
AYVD-5	AYVD-5-83	Vandā	Loranthaceae	Dendrophthoe	falcata	Leaf
AYVD-5	AYVD-5-84	Vandā	Loranthaceae	Dendrophthoe	falcata	Stem
AYVD-5	AYVD-5-85	Vandā	Loranthaceae	Dendrophthoe	falcata	Aerial root
AYVD-5	AYVD-5-86	Vandā	Loranthaceae	Dendrophthoe	falcata	Flower
AYVD-5	AYVD-5-87	Vandā	Loranthaceae	Dendrophthoe	falcata	Fruit
AYVD-5	AYVD-5-88	Vanyajīraka	Asteraceae	Baccharoides	anthelmintica	Fruit
AYVD-5	AYVD-5-89	Vidārīkanda	Fabaceae	Pueraria	tuberosa	Tuber
AYVD-5	AYVD-5-90	Virālā	Ebenaceae	Diospyros	exsculpta	Stem bark
AYVD-5	AYVD-5-91	Viśālā	Cucurbitaceae	Trichosanthes	tricuspidata	Root
AYVD-5	AYVD-5-92	Vyāghranakha	Capparaceae	Capparis	zeylanica	Fruit
AYVD-6	AYVD-6-01	Ādārī	Fabaceae	Acacia	pennata	Leaf
AYVD-6	AYVD-6-02	Āmragandhī-Guggulu	Burseraceae	Commiphora	caudata	Leaf
AYVD-6	AYVD-6-03	Araṇya-sūraṇa	Araceae	Amorphophallus	sylvaticus	Tuber
AYVD-6	AYVD-6-04	Ārāroṭa	Marantaceae	Maranta	arundinacea	Rhizome
AYVD-6	AYVD-6-05	Asthiśṛṅkhalā	Vitaceae	Cissus	quadrangularis	Aerial part
AYVD-6	AYVD-6-06	Bhūtakeśī	Apiaceae	Selinum	vaginatum	Fruit
AYVD-6	AYVD-6-07	Bhūtakeśī	Apiaceae	Selinum	vaginatum	Rhizome
AYVD-6	AYVD-6-08	Bījapatra	Pteridaceae	Adiantum	capillus-veneris	Whole plant
AYVD-6	AYVD-6-09	Bimbī	Cucurbitaceae	Coccinia	grandis	Leaf
AYVD-6	AYVD-6-10	Bimbī	Cucurbitaceae	Coccinia	grandis	Stem
AYVD-6	AYVD-6-100	Tilataila	Pedaliaceae	Sesamum	indicum	oil
AYVD-6	AYVD-6-11	BṛhatDugdhikā	Euphorbiaceae	Euphorbia	hirta	Whole plant
AYVD-6	AYVD-6-12	Bṛhatī	Solanaceae	Solanum	anguivi	Whole plant
AYVD-6	AYVD-6-13	Caṇaka	Fabaceae	Cicer	arietinum	Whole plant
AYVD-6	AYVD-6-14	Dāruharidrā	Berberidaceae	Berberis	aristata	Fruit
AYVD-6	AYVD-6-15	Dhava	Combretaceae	Anogeissus	latifolia	Fruit
AYVD-6	AYVD-6-16	Dhava	Combretaceae	Anogeissus	latifolia	Stem bark
AYVD-6	AYVD-6-17	DvīpāntaraDamanaka	Asteraceae	Artemisia	absinthium	Whole plant
AYVD-6	AYVD-6-18	DvīpāntaraŚatāvarī	Asparagaceae	Asparagus	officinalis	Root
AYVD-6	AYVD-6-19	Elavāluka	Rosaceae	Prunus	avium	Root
AYVD-6	AYVD-6-20	Elavāluka	Rosaceae	Prunus	avium	Stem bark
AYVD-6	AYVD-6-21	Eraṇḍakarkaṭī	Caricaceae	Carica	papaya	Fruit
AYVD-6	AYVD-6-22	Eraṇḍakarkaṭī	Caricaceae	Carica	papaya	Root
AYVD-6	AYVD-6-23	Gandhaśiphā	Malvaceae	Pavonia	odorata	Whole plant
AYVD-6	AYVD-6-24	Grīṣmachatraka	Molluginaceae	Mollugo	cerviana	Whole plant
AYVD-6	AYVD-6-25	Gokṣura	Zygophyllaceae	Tribulus	terrestris	Whole plant
AYVD-6	AYVD-6-26	Granthimūla	Zingiberaceae	Alpinia	calcarata	Rhizome
AYVD-6	AYVD-6-27	Guladāuḍī	Asteraceae	Chrysanthemum	indicum	Leaf
AYVD-6	AYVD-6-28	Haritamañjarī	Euphorbiaceae	Acalypha	indica	Whole plant
AYVD-6	AYVD-6-29	Hastiśuṇḍī	Boraginaceae	Heliotropium	indicum	Whole plant
AYVD-6	AYVD-6-30	Indīvara	Pontederiaceae	Monochoria	vaginalis	Rhizome
AYVD-6	AYVD-6-31	Jalakumbhī	Araceae	Pistia	stratiotes	Whole plant
AYVD-6	AYVD-6-32	Jīvantī	Apocynaceae	Leptadenia	reticulata	Root
AYVD-6	AYVD-6-33	Kaṇṭakīgulma	Solanaceae	Lycium	barbarum	Aerial part
AYVD-6	AYVD-6-34	Karaphsā	Apiaceae	Apium	graveolens	Root
AYVD-6	AYVD-6-35	Kaṭugulma	Rutaceae	Toddalia	asiatica	Whole plant
AYVD-6	AYVD-6-36	Keśarāja	Asteraceae	Sphagneticola	calendulacea	Whole plant
AYVD-6	AYVD-6-37	Ketakī	Pandanaceae	Pandanus	odorifer	Stilt Root
AYVD-6	AYVD-6-38	Kīṭamārī	Aristolochiaceae	Aristolochia	bracteolata	Leaf
AYVD-6	AYVD-6-39	Kumārīvetra	Arecaceae	Calamus	thwaitesii	Rhizome
AYVD-6	AYVD-6-40	Kusumbha	Asteraceae	Carthamus	tinctorius	Fruit
AYVD-6	AYVD-6-41	Kusumbha	Asteraceae	Carthamus	tinctorius	Leaf
AYVD-6	AYVD-6-42	Kusumbha	Asteraceae	Carthamus	tinctorius	Flower
AYVD-6	AYVD-6-43	LaghuHaritamañjarī	Euphorbiaceae	Acalypha	fruticosa	Root
AYVD-6	AYVD-6-44	Laghupatravarṣābhū	Aizoaceae	Zaleya	decandra	Whole plant
AYVD-6	AYVD-6-45	Lohitaniryāsa	Asparagaceae	Dracaena	cinnabari	Exudate
AYVD-6	AYVD-6-46	Mādhavī	Malpighiaceae	Hiptage	benghalensis	Flower
AYVD-6	AYVD-6-47	Matsyapatrikā	Convolvulaceae	Merremia	tridentata	Whole plant
AYVD-6	AYVD-6-48	Medā	Asparagaceae	Polygonatum	cirrhifolium	Rhizome
AYVD-6	AYVD-6-49	Nāḍīhiṅgu	Rubiaceae	Gardenia	gummifera	Exudate
AYVD-6	AYVD-6-50	Nāhī	Gentianaceae	Enicostema	axillare	Whole plant
AYVD-6	AYVD-6-51	Nikocaka	Pinaceae	Pinus	gerardiana	Kernel
AYVD-6	AYVD-6-52	Panasa	Moraceae	Artocarpus	heterophyllus	Root bark
AYVD-6	AYVD-6-53	Pāpaṭaḥ	Rubiaceae	Pavetta	indica	Root
AYVD-6	AYVD-6-54	Parṇayavānī	Lamiaceae	Plectranthus	amboinicus	Leaf
AYVD-6	AYVD-6-55	Patrasnuhī	Euphorbiaceae	Euphorbia	nivulia	Latex
AYVD-6	AYVD-6-56	Piṇḍatagara	Aristolochiaceae	Asarum	europaeum	Rhizome
AYVD-6	AYVD-6-57	Pīta-kāñcanāra	Fabaceae	Bauhinia	racemosa	Flower
AYVD-6	AYVD-6-58	Raktacitraka	Plumbaginaceae	Plumbago	indica	Root
AYVD-6	AYVD-6-59	Rohītaka	Bignoniaceae	Tecomella	undulata	Stem bark
AYVD-6	AYVD-6-60	Śāla	Dipterocarpaceae	Shorea	robusta	Heart wood
AYVD-6	AYVD-6-61	Śālaparṇī	Fabaceae	Desmodium	gangeticum	Whole plant
AYVD-6	AYVD-6-62	Śamī	Fabaceae	Prosopis	cineraria	Leaf
AYVD-6	AYVD-6-63	Saurabhanimba	Rutaceae	Murraya	koenigii	Leaf
AYVD-6	AYVD-6-64	Śitivāraka	Amaranthaceae	Celosia	argentea	Seed
AYVD-6	AYVD-6-65	Śiva-nīlī	Fabaceae	Indigofera	aspalathoides	Root & Stem
AYVD-6	AYVD-6-66	Śleṣmātaka	Boraginaceae	Cordia	dichotoma	Fruit
AYVD-6	AYVD-6-67	Śleṣmātaka	Boraginaceae	Cordia	dichotoma	Stem bark
AYVD-6	AYVD-6-68	Ślīpadārikanda	Araceae	Typhonium	trilobatum	Tuber
AYVD-6	AYVD-6-69	Sphītakīṭārī	Dryopteridaceae	Dryopteris	filix-mas	Rhizome
AYVD-6	AYVD-6-70	Spṛkkā	Lamiaceae	Anisomeles	malabarica	Whole plant
AYVD-6	AYVD-6-71	Sruvavṛkṣa	Salicaceae	Flacourtia	indica	Fruit
AYVD-6	AYVD-6-72	Sthūlailā	Zingiberaceae	Amomum	subulatum	Fruit
AYVD-6	AYVD-6-73	Śukanāsā	Cucurbitaceae	Corallocarpus	epigaeus	Rhizome
AYVD-6	AYVD-6-74	ŚvetaVetasa	Salicaceae	Salix	alba	Leaf
AYVD-6	AYVD-6-75	Takkola	Schisandraceae	Illicium	verum	Fruit
AYVD-6	AYVD-6-76.1	Tinduka	Ebenaceae	Diospyros	malabarica	Fruit-ripe
AYVD-6	AYVD-6-76.2	Tinduka	Ebenaceae	Diospyros	malabarica	Fruit-unripe
AYVD-6	AYVD-6-77	Trāyamāṇa	Gentianaceae	Gentiana	kurroo	Rhizome
AYVD-6	AYVD-6-78	Tripakṣī	Boraginaceae	Coldenia	procumbens	Whole plant
AYVD-6	AYVD-6-79	Tuvaraka	Achariaceae	Hydnocarpus	pentandrus	Seed
AYVD-6	AYVD-6-80	Uṣandī	Molluginaceae	Glinus	lotoides	Whole plant
AYVD-6	AYVD-6-81	Vajrānna	Poaceae	Pennisetum	glaucum	Leaf base
AYVD-6	AYVD-6-82	Vāluka-Śāka	Gisekiaceae	Gisekia	pharnaceoides	Leaf
AYVD-6	AYVD-6-83	Vanya-Aśvagola	Plantaginaceae	Plantago	lanceolata	Leaf
AYVD-6	AYVD-6-84	Vetra	Arecaceae	Calamus	rotang	Rhizome
AYVD-6	AYVD-6-85	Viṣāṇikā	Apocynaceae	Pergularia	daemia	Whole plant
AYVD-6	AYVD-6-86	Vṛntāmlaphala	Clusiaceae	Garcinia	pedunculata	Fruit rind
AYVD-6	AYVD-6-87	Vṛścikakanda	Asteraceae	Nannoglottis	hookeri	Rhizome
AYVD-6	AYVD-6-88	Dārusitātaila	Lauraceae	Cinnamomum	verum	bark
AYVD-6	AYVD-6-89	Gandhapūrapatrataila	Ericaceae	Gaultheria	fragrantissima	Leaves oil
AYVD-6	AYVD-6-91	Guḍa	Poaceae	Saccharum	officinarum	stem extract
AYVD-6	AYVD-6-94	Lavaṅgataila	Myrtaceae	Syzygium	aromaticum	flower bud oil
AYVD-6	AYVD-6-96	Pepperminṭ Sattva	Lamiaceae	Mentha	spicata	Aerial part
AYVD-6	AYVD-6-97	Śarkarā	Poaceae	Saccharum	officinarum	stem juice extract
AYVD-6	AYVD-6-98	Sarṣapataila	Brassicaceae	Brassica	rapa	seed oil
AYVD-6	AYVD-6-99	Tailaparṇataila	Myrtaceae	Eucalyptus	globulus	leaf oil
AYVD-8	AYVD-8-01	Āmalakī	Phyllanthaceae	Phyllanthus	emblica	Dried fruit
AYVD-8	AYVD-8-02	Āmalakī Powder	Phyllanthaceae	Phyllanthus	emblica	Dried fruit
AYVD-8	AYVD-8-03	Āmalakī Hydro-alcoholic extract	Phyllanthaceae	Phyllanthus	emblica	Dried fruit
AYVD-8	AYVD-8-04	Āmalakī Water extract	Phyllanthaceae	Phyllanthus	emblica	Dried fruit
AYVD-8	AYVD-8-05	Arjuna	Combretaceae	Terminalia	arjuna	Stem bark
AYVD-8	AYVD-8-06	Arjuna Powder	Combretaceae	Terminalia	arjuna	Stem bark
AYVD-8	AYVD-8-07	Arjuna Hydro-alcoholic extract	Combretaceae	Terminalia	arjuna	Stem bark
AYVD-8	AYVD-8-08	Arjuna Water extract	Combretaceae	Terminalia	arjuna	Stem bark
AYVD-8	AYVD-8-09	Aśvagandhā	Solanaceae	Withania	somnifera	Root
AYVD-8	AYVD-8-10	Aśvagandhā Powder	Solanaceae	Withania	somnifera	Root
AYVD-8	AYVD-8-11	Aśvagandhā Hydro-alcoholic extract	Solanaceae	Withania	somnifera	Root
AYVD-8	AYVD-8-12	Aśvagandhā Water extract	Solanaceae	Withania	somnifera	Root
AYVD-8	AYVD-8-13	Bibhītaka	Combretaceae	Terminalia	bellirica	Fruit
AYVD-8	AYVD-8-14	Bibhītaka Powder	Combretaceae	Terminalia	bellirica	Fruit
AYVD-8	AYVD-8-15	Bibhītaka Hydro-alcoholic extract	Combretaceae	Terminalia	bellirica	Fruit
AYVD-8	AYVD-8-16	Bibhītaka Water extract	Combretaceae	Terminalia	bellirica	Fruit
AYVD-8	AYVD-8-17	Bhṛṅgarāja	Asteraceae	Eclipta	prostrata	Whole plant
AYVD-8	AYVD-8-18	Bhṛṅgarāja Powder	Asteraceae	Eclipta	prostrata	Whole plant
AYVD-8	AYVD-8-19	Bhṛṅgarāja Hydro-alcoholic extract	Asteraceae	Eclipta	prostrata	Whole plant
AYVD-8	AYVD-8-20	Bhṛṅgarāja Water extract	Asteraceae	Eclipta	prostrata	Whole plant
AYVD-8	AYVD-8-21	Brāhmī	Plantaginaceae	Bacopa	monnieri	Whole plant
AYVD-8	AYVD-8-22	Brāhmī Powder	Plantaginaceae	Bacopa	monnieri	Whole plant
AYVD-8	AYVD-8-23	Brāhmī Hydro-alcoholic extract	Plantaginaceae	Bacopa	monnieri	Whole plant
AYVD-8	AYVD-8-24	Brāhmī Water extract	Plantaginaceae	Bacopa	monnieri	Whole plant
AYVD-8	AYVD-8-25	Haridrā	Zingiberaceae	Curcuma	longa	Rhizome
AYVD-8	AYVD-8-26	Haridrā Powder	Zingiberaceae	Curcuma	longa	Rhizome
AYVD-8	AYVD-8-27	Haridrā Hydro-alcoholic extract	Zingiberaceae	Curcuma	longa	Rhizome
AYVD-8	AYVD-8-28	Haridrā Water extract	Zingiberaceae	Curcuma	longa	Rhizome
AYVD-8	AYVD-8-29	Harītakī	Combretaceae	Terminalia	chebula	Fruit
AYVD-8	AYVD-8-30	Harītakī Powder	Combretaceae	Terminalia	chebula	Fruit
AYVD-8	AYVD-8-31	Harītakī Hydro-alcoholic extract	Combretaceae	Terminalia	chebula	Fruit
AYVD-8	AYVD-8-32	Harītakī Water extract	Combretaceae	Terminalia	chebula	Fruit
AYVD-8	AYVD-8-33	Kālamegha	Acanthaceae	Andrographis	paniculata	Aerial part
AYVD-8	AYVD-8-34	Kālamegha Powder	Acanthaceae	Andrographis	paniculata	Aerial part
AYVD-8	AYVD-8-35	Kālamegha Hydro-alcoholic extract	Acanthaceae	Andrographis	paniculata	Aerial part
AYVD-8	AYVD-8-36	Kālamegha Water extract	Acanthaceae	Andrographis	paniculata	Aerial part
AYVD-8	AYVD-8-37	Kaṇṭakārī	Solanaceae	Solanum	surattense	Whole plant
AYVD-8	AYVD-8-38	Kaṇṭakārī Powder	Solanaceae	Solanum	surattense	Whole plant
AYVD-8	AYVD-8-39	Kaṇṭakārī Hydro-alcoholic extract	Solanaceae	Solanum	surattense	Whole plant
AYVD-8	AYVD-8-40	Kaṇṭakārī Water extract	Solanaceae	Solanum	surattense	Whole plant
AYVD-8	AYVD-8-41	Maṇḍūkaparṇī	Apiaceae	Centella	asiatica	Whole plant
AYVD-8	AYVD-8-42	Maṇḍūkaparṇī Powder	Apiaceae	Centella	asiatica	Whole plant
AYVD-8	AYVD-8-43	Maṇḍūkaparṇī Hydro-alcoholic extract	Apiaceae	Centella	asiatica	Whole plant
AYVD-8	AYVD-8-44	Maṇḍūkaparṇī Water extract	Apiaceae	Centella	asiatica	Whole plant
AYVD-8	AYVD-8-45	Śatāvarī	Asparagaceae	Asparagus	racemosus	Root
AYVD-8	AYVD-8-46	Śatāvarī Powder	Asparagaceae	Asparagus	racemosus	Root
AYVD-8	AYVD-8-47	Śatāvarī Hydro-alcoholic extract	Asparagaceae	Asparagus	racemosus	Root
AYVD-8	AYVD-8-48	Śatāvarī Water extract	Asparagaceae	Asparagus	racemosus	Root
AYVD-8	AYVD-8-49	Tāmalakī	Phyllanthaceae	Phyllanthus	fraternus	Root, Stem & leaves
AYVD-8	AYVD-8-50	Tāmalakī Powder	Phyllanthaceae	Phyllanthus	fraternus	Root, Stem & leaves
AYVD-8	AYVD-8-51	Tāmalakī Hydro-alcoholic extract	Phyllanthaceae	Phyllanthus	fraternus	Root, Stem & leaves
AYVD-8	AYVD-8-52	Tāmalakī Water extract	Phyllanthaceae	Phyllanthus	fraternus	Root, Stem & leaves
AYVD-8	AYVD-8-53	Vāsā	Acanthaceae	Justicia	adhatoda	Leaf
AYVD-8	AYVD-8-54	Vāsā Powder	Acanthaceae	Justicia	adhatoda	Leaf
AYVD-8	AYVD-8-55	Vāsā Hydro-alcoholic extract	Acanthaceae	Justicia	adhatoda	Leaf
AYVD-8	AYVD-8-56	Vāsā Water extract	Acanthaceae	Justicia	adhatoda	Leaf
AYVD-8	AYVD-8-57	Yaṣṭī	Fabaceae	Glycyrrhiza	glabra	Stolon & Root
AYVD-8	AYVD-8-58	Yaṣṭī Powder	Fabaceae	Glycyrrhiza	glabra	Stolon & Root
AYVD-8	AYVD-8-59	Yaṣṭī Hydro-alcoholic extract	Fabaceae	Glycyrrhiza	glabra	Stolon & Root
AYVD-8	AYVD-8-60	Yaṣṭī Water extract	Fabaceae	Glycyrrhiza	glabra	Stolon & Root
AYVD-9	AYVD-9-01	Apāmārga	Amaranthaceae	Achyranthes	aspera	Whole plant
AYVD-9	AYVD-9-02	Apāmārga Hydro-alcoholic extract	Amaranthaceae	Achyranthes	aspera	Whole plant
AYVD-9	AYVD-9-03	Apāmārga Water extract	Amaranthaceae	Achyranthes	aspera	Whole plant
AYVD-9	AYVD-9-04	Asana	Fabaceae	Pterocarpus	marsupium	Heart-wood
AYVD-9	AYVD-9-05	Asana Hydro-alcoholic extract	Fabaceae	Pterocarpus	marsupium	Heart-wood
AYVD-9	AYVD-9-06	Asana Water extract	Fabaceae	Pterocarpus	marsupium	Heart-wood
AYVD-9	AYVD-9-07	Dāruharidrā	Berberidaceae	Berberis	aristata	Stem
AYVD-9	AYVD-9-08	Dāruharidrā Hydro-alcoholic extract	Berberidaceae	Berberis	aristata	Stem
AYVD-9	AYVD-9-09	Dāruharidrā Water extract	Berberidaceae	Berberis	aristata	Stem
AYVD-9	AYVD-9-10	Dhārā Vṛkṣāmla	Clusiaceae	Garcinia	gummi-gutta	Fruit
AYVD-9	AYVD-9-11	Dhārā Vṛkṣāmla Hydro-alcoholic extract	Clusiaceae	Garcinia	gummi-gutta	Fruit
AYVD-9	AYVD-9-12	Dhārā Vṛkṣāmla Water extract	Clusiaceae	Garcinia	gummi-gutta	Fruit
AYVD-9	AYVD-9-13	Kaṭukā	Plantaginaceae	Picrorhiza	kurroa	Rhizome
AYVD-9	AYVD-9-14	Kaṭukā Hydro-alcoholic extract	Plantaginaceae	Picrorhiza	kurroa	Rhizome
AYVD-9	AYVD-9-15	Kaṭukā Water extract	Plantaginaceae	Picrorhiza	kurroa	Rhizome
AYVD-9	AYVD-9-16	Mañjiṣṭḥā	Rubiaceae	Rubia	cordifolia	Root
AYVD-9	AYVD-9-17	Mañjiṣṭḥā Hydro-alcoholic extract	Rubiaceae	Rubia	cordifolia	Root
AYVD-9	AYVD-9-18	Mañjiṣṭḥā Water extract	Rubiaceae	Rubia	cordifolia	Root
AYVD-9	AYVD-9-19	Meṣaśṛṅgī	Apocynaceae	Gymnema	sylvestre	Leaf
AYVD-9	AYVD-9-20	Meṣaśṛṅgī Hydro-alcoholic extract	Apocynaceae	Gymnema	sylvestre	Leaf
AYVD-9	AYVD-9-21	Meṣaśṛṅgī Water extract	Apocynaceae	Gymnema	sylvestre	Leaf
AYVD-9	AYVD-9-22	Methī	Fabaceae	Trigonella	foenum-graecum	Seeds
AYVD-9	AYVD-9-23	Methī Hydro-alcoholic extract	Fabaceae	Trigonella	foenum-graecum	Seeds
AYVD-9	AYVD-9-24	Methī Water extract	Fabaceae	Trigonella	foenum-graecum	Seeds
AYVD-9	AYVD-9-25	Nirguṇḍī	Lamiaceae	Vitex	negundo	Leaves
AYVD-9	AYVD-9-26	Nirguṇḍī Hydro-alcoholic extract	Lamiaceae	Vitex	negundo	Leaves
AYVD-9	AYVD-9-27	Nirguṇḍī Water extract	Lamiaceae	Vitex	negundo	Leaves
AYVD-9	AYVD-9-28	Punarnavā	Nyctaginaceae	Boerhavia	diffusa	Root
AYVD-9	AYVD-9-29	Punarnavā Hydro-alcoholic extract	Nyctaginaceae	Boerhavia	diffusa	Root
AYVD-9	AYVD-9-30	Punarnavā Water extract	Nyctaginaceae	Boerhavia	diffusa	Root
AYVD-9	AYVD-9-31	Śallakī	Burseraceae	Boswellia	serrata	Exudate
AYVD-9	AYVD-9-32	Śallakī Hydro-alcoholic extract	Burseraceae	Boswellia	serrata	Exudate
AYVD-9	AYVD-9-33	Śallakī Water extract	Burseraceae	Boswellia	serrata	Exudate
AYVD-9	AYVD-9-34	Śirīṣa	Fabaceae	Albizia	lebbeck	Stem bark
AYVD-9	AYVD-9-35	Śirīṣa Hydro-alcoholic extract	Fabaceae	Albizia	lebbeck	Stem bark
AYVD-9	AYVD-9-36	Śirīṣa Water extract	Fabaceae	Albizia	lebbeck	Stem bark
AYVD-9	AYVD-9-37	Śuṇṭhī	Zingiberaceae	Zingiber	officinale	Rhizome
AYVD-9	AYVD-9-38	Śuṇṭhī Hydro-alcoholic extract	Zingiberaceae	Zingiber	officinale	Rhizome
AYVD-9	AYVD-9-39	Śuṇṭhī Water extract	Zingiberaceae	Zingiber	officinale	Rhizome
AYVD-9	AYVD-9-40	Svarṇapatrī	Fabaceae	Senna	alexandrina	Leaflet
AYVD-9	AYVD-9-41	Svarṇapatrī Hydro-alcoholic extract	Fabaceae	Senna	alexandrina	Leaflet
AYVD-9	AYVD-9-42	Svarṇapatrī Water extract	Fabaceae	Senna	alexandrina	Leaflet
AYVD-9	AYVD-9-43	Tulasī	Lamiaceae	Ocimum	tenuiflorum	Leaf
AYVD-9	AYVD-9-44	Tulasī Hydro-alcoholic extract	Lamiaceae	Ocimum	tenuiflorum	Leaf
AYVD-9	AYVD-9-45	Tulasī Water extract	Lamiaceae	Ocimum	tenuiflorum	Leaf

## Sheet: S3-Jaccard Index-parts
species	Abrus_precatorius	Abrus_precatorius	Achyranthes_aspera	Achyranthes_aspera	Aegle_marmelos	Aegle_marmelos	Aegle_marmelos	Althaea_officinalis	Althaea_officinalis	Amomum_subulatum	Amomum_subulatum	Anogeissus_latifolia	Anogeissus_latifolia	Azadirachta_indica	Azadirachta_indica	Azadirachta_indica	Azadirachta_indica	Azadirachta_indica	Berberis_aristata	Berberis_aristata	Berberis_aristata	Boerhavia_diffusa	Boerhavia_diffusa	Boerhavia_diffusa	Brassica_rapa	Brassica_rapa	Buchanania_cochinchinensis	Buchanania_cochinchinensis	Butea_monosperma	Butea_monosperma	Butea_monosperma	Butea_monosperma	Butea_monosperma	Butea_monosperma	Cajanus_cajan	Cajanus_cajan	Callicarpa_macrophylla	Callicarpa_macrophylla	Calotropis_procera	Calotropis_procera	Calotropis_procera	Cardiospermum_halicacabum	Cardiospermum_halicacabum	Carica_papaya	Carica_papaya	Carissa_carandas	Carissa_carandas	Carthamus_tinctorius	Carthamus_tinctorius
Abrus_precatorius	1	0.25	0.166667	0.142857	0	0.166667	0.2	0	0	0.142857	0.1	0.166667	0.142857	0.125	0.166667	0.111111	0.1	0.111111	0.1	0	0.111111	0	0.166667	0	0.25	0.111111	0.2	0	0.25	0.111111	0.166667	0.125	0.0714286	0.111111	0	0	0	0.166667	0.2	0.142857	0.2	0	0.181818	0	0.125	0.5	0.333333	0	0
Abrus_precatorius	0.25	1	0.333333	0.5	0	0.142857	0.166667	0.125	0.2	0.285714	0.333333	0.142857	0.125	0.25	0.333333	0.222222	0.2	0.222222	0.2	0.142857	0.222222	0.25	0.333333	0.2	0.2	0.222222	0.166667	0.166667	0.2	0.1	0.142857	0.111111	0.142857	0.1	0	0	0.166667	0.142857	0.166667	0.285714	0.166667	0.142857	0.166667	0	0.111111	0.333333	0.25	0.111111	0
Achyranthes_aspera	0.166667	0.333333	1	0.375	0.2	0.428571	0.5	0.375	0.142857	0.375	0.4	0.428571	0.375	0.5	0.428571	0.444444	0.4	0.625	0.272727	0.428571	0.3	0.166667	0.428571	0.333333	0.142857	0.444444	0.285714	0.5	0.333333	0.444444	0.428571	0.333333	0.384615	0.444444	0	0.285714	0.5	0.428571	0.285714	0.571429	0.5	0.111111	0.333333	0.125	0.333333	0.2	0.166667	0.5	0.0909091
Achyranthes_aspera	0.142857	0.5	0.375	1	0.166667	0.222222	0.25	0.333333	0.125	0.5	0.5	0.375	0.5	0.3	0.375	0.4	0.363636	0.4	0.363636	0.375	0.4	0.333333	0.571429	0.285714	0.125	0.4	0.25	0.428571	0.285714	0.272727	0.222222	0.181818	0.266667	0.272727	0.166667	0.25	0.428571	0.375	0.25	0.333333	0.25	0.222222	0.307692	0.111111	0.3	0.166667	0.142857	0.3	0.181818
Aegle_marmelos	0	0	0.2	0.166667	1	0.2	0.25	0.166667	0	0.166667	0.111111	0.2	0.166667	0.142857	0	0.125	0.111111	0.125	0.111111	0.2	0.125	0	0.2	0	0	0.125	0	0.25	0.333333	0.125	0.2	0.142857	0.0769231	0.125	0	0.25	0.25	0.2	0.25	0.166667	0.25	0	0.0909091	0	0.142857	0	0	0.142857	0
Aegle_marmelos	0.166667	0.142857	0.428571	0.222222	0.2	1	0.5	0.375	0.333333	0.1	0.272727	0.25	0.222222	0.2	0.111111	0.181818	0.166667	0.3	0.166667	0.25	0.0833333	0.166667	0.25	0.142857	0	0.181818	0	0.285714	0.142857	0.3	0.111111	0.2	0.285714	0.3	0	0.125	0.285714	0.428571	0.125	0.222222	0.125	0.111111	0.454545	0.125	0.333333	0	0.166667	0.5	0.0909091
Aegle_marmelos	0.2	0.166667	0.5	0.25	0.25	0.5	1	0.428571	0.166667	0.25	0.3	0.285714	0.25	0.375	0.285714	0.333333	0.3	0.333333	0.181818	0.5	0.2	0.2	0.285714	0.4	0	0.333333	0.142857	0.6	0.166667	0.2	0.285714	0.222222	0.214286	0.2	0	0.333333	0.6	0.8	0.142857	0.428571	0.333333	0.125	0.25	0	0.1	0	0	0.375	0.1
Althaea_officinalis	0	0.125	0.375	0.333333	0.166667	0.375	0.428571	1	0.5	0.5	0.666667	0.571429	0.5	0.3	0.375	0.555556	0.5	0.4	0.25	0.571429	0.166667	0.333333	0.571429	0.5	0	0.272727	0.428571	0.666667	0.125	0.4	0.222222	0.3	0.461538	0.4	0.166667	0.428571	0.666667	0.571429	0.25	0.5	0.25	0.222222	0.416667	0.25	0.3	0	0.142857	0.625	0.3
Althaea_officinalis	0	0.2	0.142857	0.125	0	0.333333	0.166667	0.5	1	0.125	0.333333	0.142857	0.125	0.111111	0.142857	0.222222	0.2	0.1	0.0909091	0.142857	0	0.25	0.333333	0.2	0	0.1	0.166667	0.166667	0	0.1	0	0.111111	0.230769	0.1	0	0	0.166667	0.142857	0.166667	0.285714	0	0.142857	0.272727	0.166667	0.111111	0	0.25	0.25	0.111111
Amomum_subulatum	0.142857	0.285714	0.375	0.5	0.166667	0.1	0.25	0.5	0.125	1	0.666667	0.571429	0.5	0.3	0.375	0.555556	0.5	0.4	0.363636	0.375	0.4	0.142857	0.571429	0.285714	0.125	0.272727	0.666667	0.428571	0.285714	0.4	0.375	0.3	0.357143	0.4	0.166667	0.428571	0.428571	0.375	0.428571	0.5	0.428571	0.1	0.307692	0.25	0.3	0.166667	0.142857	0.3	0.181818
Amomum_subulatum	0.1	0.333333	0.4	0.5	0.111111	0.272727	0.3	0.666667	0.333333	0.666667	1	0.555556	0.5	0.454545	0.4	0.545455	0.5	0.545455	0.384615	0.555556	0.307692	0.222222	0.555556	0.333333	0.0909091	0.307692	0.444444	0.444444	0.2	0.416667	0.272727	0.333333	0.571429	0.416667	0.111111	0.444444	0.444444	0.4	0.3	0.5	0.3	0.272727	0.538462	0.181818	0.333333	0.111111	0.222222	0.454545	0.230769
Anogeissus_latifolia	0.166667	0.142857	0.428571	0.375	0.2	0.25	0.285714	0.571429	0.142857	0.571429	0.555556	1	0.833333	0.333333	0.428571	0.444444	0.4	0.444444	0.4	0.428571	0.3	0.166667	0.428571	0.333333	0.142857	0.3	0.5	0.5	0.333333	0.625	0.428571	0.5	0.384615	0.625	0.2	0.5	0.5	0.428571	0.285714	0.375	0.5	0.111111	0.333333	0.125	0.5	0.2	0.4	0.5	0.333333
Anogeissus_latifolia	0.142857	0.125	0.375	0.5	0.166667	0.222222	0.25	0.5	0.125	0.5	0.5	0.833333	1	0.3	0.375	0.4	0.363636	0.4	0.5	0.375	0.4	0.142857	0.375	0.285714	0.125	0.4	0.428571	0.428571	0.285714	0.555556	0.375	0.444444	0.357143	0.555556	0.166667	0.428571	0.428571	0.375	0.25	0.333333	0.428571	0.1	0.307692	0.111111	0.444444	0.166667	0.333333	0.444444	0.444444
Azadirachta_indica	0.125	0.25	0.5	0.3	0.142857	0.2	0.375	0.3	0.111111	0.3	0.454545	0.333333	0.3	1	0.5	0.5	0.6	0.666667	0.333333	0.5	0.363636	0.125	0.333333	0.25	0.25	0.666667	0.222222	0.375	0.428571	0.5	0.5	0.555556	0.538462	0.5	0	0.375	0.375	0.333333	0.375	0.625	0.571429	0.2	0.285714	0.1	0.272727	0.142857	0.125	0.272727	0.166667
Azadirachta_indica	0.166667	0.333333	0.428571	0.375	0	0.111111	0.285714	0.375	0.142857	0.375	0.4	0.428571	0.375	0.5	1	0.625	0.555556	0.625	0.166667	0.428571	0.181818	0.4	0.428571	0.6	0.333333	0.444444	0.5	0.5	0.333333	0.444444	0.428571	0.333333	0.384615	0.444444	0.2	0.285714	0.5	0.428571	0.285714	0.571429	0.5	0.25	0.230769	0.285714	0.333333	0.2	0.166667	0.333333	0.2
Azadirachta_indica	0.111111	0.222222	0.444444	0.4	0.125	0.181818	0.333333	0.555556	0.222222	0.555556	0.545455	0.444444	0.4	0.5	0.625	1	0.888889	0.6	0.307692	0.444444	0.333333	0.25	0.625	0.375	0.222222	0.6	0.5	0.5	0.375	0.454545	0.444444	0.363636	0.5	0.454545	0.125	0.333333	0.5	0.444444	0.5	0.75	0.5	0.181818	0.357143	0.333333	0.363636	0.125	0.111111	0.363636	0.153846
Azadirachta_indica	0.1	0.2	0.4	0.363636	0.111111	0.166667	0.3	0.5	0.2	0.5	0.5	0.4	0.363636	0.6	0.555556	0.888889	1	0.545455	0.384615	0.4	0.416667	0.222222	0.555556	0.333333	0.2	0.7	0.444444	0.444444	0.333333	0.545455	0.4	0.454545	0.571429	0.545455	0.111111	0.3	0.444444	0.4	0.444444	0.666667	0.444444	0.166667	0.333333	0.3	0.333333	0.111111	0.1	0.333333	0.230769
Azadirachta_indica	0.111111	0.222222	0.625	0.4	0.125	0.3	0.333333	0.4	0.1	0.4	0.545455	0.444444	0.4	0.666667	0.625	0.6	0.545455	1	0.214286	0.625	0.230769	0.25	0.444444	0.375	0.222222	0.454545	0.333333	0.5	0.375	0.6	0.444444	0.363636	0.615385	0.6	0.125	0.5	0.5	0.444444	0.333333	0.555556	0.5	0.3	0.461538	0.333333	0.5	0.125	0.111111	0.5	0.153846
Berberis_aristata	0.1	0.2	0.272727	0.363636	0.111111	0.166667	0.181818	0.25	0.0909091	0.363636	0.384615	0.4	0.5	0.333333	0.166667	0.307692	0.384615	0.214286	1	0.166667	0.888889	0	0.166667	0.0909091	0.0909091	0.545455	0.181818	0.181818	0.2	0.416667	0.4	0.454545	0.294118	0.416667	0	0.181818	0.181818	0.166667	0.181818	0.25	0.3	0.0769231	0.25	0	0.230769	0.111111	0.222222	0.230769	0.333333
Berberis_aristata	0	0.142857	0.428571	0.375	0.2	0.25	0.5	0.571429	0.142857	0.375	0.555556	0.428571	0.375	0.5	0.428571	0.444444	0.4	0.625	0.166667	1	0.181818	0.4	0.428571	0.6	0	0.3	0.285714	0.8	0.142857	0.3	0.25	0.2	0.384615	0.3	0.2	0.8	0.8	0.666667	0.125	0.375	0.285714	0.428571	0.333333	0.125	0.2	0	0	0.5	0.2
Berberis_aristata	0.111111	0.222222	0.3	0.4	0.125	0.0833333	0.2	0.166667	0	0.4	0.307692	0.3	0.4	0.363636	0.181818	0.333333	0.416667	0.230769	0.888889	0.181818	1	0	0.181818	0.1	0.1	0.6	0.2	0.2	0.222222	0.333333	0.444444	0.363636	0.235294	0.333333	0	0.2	0.2	0.181818	0.2	0.272727	0.333333	0.0833333	0.1875	0	0.153846	0.125	0.111111	0.153846	0.25
Boerhavia_diffusa	0	0.25	0.166667	0.333333	0	0.166667	0.2	0.333333	0.25	0.142857	0.222222	0.166667	0.142857	0.125	0.4	0.25	0.222222	0.25	0	0.4	0	1	0.4	0.666667	0	0.111111	0.2	0.5	0	0.111111	0	0	0.153846	0.111111	0.5	0.2	0.5	0.4	0	0.142857	0	0.4	0.181818	0.2	0.125	0	0	0.285714	0.125
Boerhavia_diffusa	0.166667	0.333333	0.428571	0.571429	0.2	0.25	0.285714	0.571429	0.333333	0.571429	0.555556	0.428571	0.375	0.333333	0.428571	0.625	0.555556	0.444444	0.166667	0.428571	0.181818	0.4	1	0.333333	0.142857	0.3	0.5	0.5	0.333333	0.3	0.25	0.2	0.384615	0.3	0.2	0.285714	0.5	0.428571	0.5	0.571429	0.285714	0.25	0.454545	0.285714	0.333333	0.2	0.166667	0.333333	0.0909091
Boerhavia_diffusa	0	0.2	0.333333	0.285714	0	0.142857	0.4	0.5	0.2	0.285714	0.333333	0.333333	0.285714	0.25	0.6	0.375	0.333333	0.375	0.0909091	0.6	0.1	0.666667	0.333333	1	0	0.222222	0.4	0.75	0	0.222222	0.142857	0.111111	0.230769	0.222222	0.333333	0.4	0.75	0.6	0	0.285714	0.166667	0.333333	0.166667	0.166667	0.111111	0	0	0.428571	0.25
Brassica_rapa	0.25	0.2	0.142857	0.125	0	0	0	0	0	0.125	0.0909091	0.142857	0.125	0.25	0.333333	0.222222	0.2	0.222222	0.0909091	0	0.1	0	0.142857	0	1	0.222222	0.166667	0	0.5	0.222222	0.333333	0.25	0.142857	0.222222	0	0	0	0	0.4	0.285714	0.4	0.142857	0.166667	0.166667	0.25	0.333333	0.25	0	0.111111
Brassica_rapa	0.111111	0.222222	0.444444	0.4	0.125	0.181818	0.333333	0.272727	0.1	0.272727	0.307692	0.3	0.4	0.666667	0.444444	0.6	0.7	0.454545	0.545455	0.3	0.6	0.111111	0.3	0.222222	0.222222	1	0.2	0.333333	0.375	0.454545	0.444444	0.5	0.4	0.454545	0	0.2	0.333333	0.3	0.333333	0.555556	0.5	0.0833333	0.1875	0.0909091	0.25	0.125	0.111111	0.25	0.25
Buchanania_cochinchinensis	0.2	0.166667	0.285714	0.25	0	0	0.142857	0.428571	0.166667	0.666667	0.444444	0.5	0.428571	0.222222	0.5	0.5	0.444444	0.333333	0.181818	0.285714	0.2	0.2	0.5	0.4	0.166667	0.2	1	0.333333	0.166667	0.333333	0.285714	0.222222	0.307692	0.333333	0.25	0.333333	0.333333	0.285714	0.333333	0.428571	0.333333	0.125	0.25	0.333333	0.222222	0.25	0.2	0.222222	0.222222
Buchanania_cochinchinensis	0	0.166667	0.5	0.428571	0.25	0.285714	0.6	0.666667	0.166667	0.428571	0.444444	0.5	0.428571	0.375	0.5	0.5	0.444444	0.5	0.181818	0.8	0.2	0.5	0.5	0.75	0	0.333333	0.333333	1	0.166667	0.333333	0.285714	0.222222	0.307692	0.333333	0.25	0.6	1	0.8	0.142857	0.428571	0.333333	0.285714	0.25	0.142857	0.222222	0	0	0.571429	0.222222
Butea_monosperma	0.25	0.2	0.333333	0.285714	0.333333	0.142857	0.166667	0.125	0	0.285714	0.2	0.333333	0.285714	0.428571	0.333333	0.375	0.333333	0.375	0.2	0.142857	0.222222	0	0.333333	0	0.5	0.375	0.166667	0.166667	1	0.375	0.6	0.428571	0.230769	0.375	0	0.166667	0.166667	0.142857	0.75	0.5	0.75	0	0.166667	0.166667	0.428571	0.333333	0.25	0.111111	0
Butea_monosperma	0.111111	0.1	0.444444	0.272727	0.125	0.3	0.2	0.4	0.1	0.4	0.416667	0.625	0.555556	0.5	0.444444	0.454545	0.545455	0.6	0.416667	0.3	0.333333	0.111111	0.3	0.222222	0.222222	0.454545	0.333333	0.333333	0.375	1	0.444444	0.666667	0.615385	1	0.125	0.333333	0.333333	0.3	0.333333	0.4	0.5	0.0833333	0.357143	0.333333	0.666667	0.125	0.25	0.5	0.363636
Butea_monosperma	0.166667	0.142857	0.428571	0.222222	0.2	0.111111	0.285714	0.222222	0	0.375	0.272727	0.428571	0.375	0.5	0.428571	0.444444	0.4	0.444444	0.4	0.25	0.444444	0	0.25	0.142857	0.333333	0.444444	0.285714	0.285714	0.6	0.444444	1	0.5	0.285714	0.444444	0	0.285714	0.285714	0.25	0.5	0.571429	0.8	0.111111	0.230769	0.125	0.333333	0.2	0.166667	0.2	0.0909091
Butea_monosperma	0.125	0.111111	0.333333	0.181818	0.142857	0.2	0.222222	0.3	0.111111	0.3	0.333333	0.5	0.444444	0.555556	0.333333	0.363636	0.454545	0.363636	0.454545	0.2	0.363636	0	0.2	0.111111	0.25	0.5	0.222222	0.222222	0.428571	0.666667	0.5	1	0.538462	0.666667	0	0.222222	0.222222	0.2	0.375	0.444444	0.571429	0	0.2	0.1	0.555556	0.142857	0.285714	0.4	0.4
Butea_monosperma	0.0714286	0.142857	0.384615	0.266667	0.0769231	0.285714	0.214286	0.461538	0.230769	0.357143	0.571429	0.384615	0.357143	0.538462	0.384615	0.5	0.571429	0.615385	0.294118	0.384615	0.235294	0.153846	0.384615	0.230769	0.142857	0.4	0.307692	0.307692	0.230769	0.615385	0.285714	0.538462	1	0.615385	0.0769231	0.307692	0.307692	0.285714	0.307692	0.461538	0.307692	0.2	0.5	0.307692	0.538462	0.0769231	0.153846	0.538462	0.333333
Butea_monosperma	0.111111	0.1	0.444444	0.272727	0.125	0.3	0.2	0.4	0.1	0.4	0.416667	0.625	0.555556	0.5	0.444444	0.454545	0.545455	0.6	0.416667	0.3	0.333333	0.111111	0.3	0.222222	0.222222	0.454545	0.333333	0.333333	0.375	1	0.444444	0.666667	0.615385	1	0.125	0.333333	0.333333	0.3	0.333333	0.4	0.5	0.0833333	0.357143	0.333333	0.666667	0.125	0.25	0.5	0.363636
Cajanus_cajan	0	0	0	0.166667	0	0	0	0.166667	0	0.166667	0.111111	0.2	0.166667	0	0.2	0.125	0.111111	0.125	0	0.2	0	0.5	0.2	0.333333	0	0	0.25	0.25	0	0.125	0	0	0.0769231	0.125	1	0.25	0.25	0.2	0	0	0	0.2	0.0909091	0.25	0.142857	0	0	0.142857	0.142857
Cajanus_cajan	0	0	0.285714	0.25	0.25	0.125	0.333333	0.428571	0	0.428571	0.444444	0.5	0.428571	0.375	0.285714	0.333333	0.3	0.5	0.181818	0.8	0.2	0.2	0.285714	0.4	0	0.2	0.333333	0.6	0.166667	0.333333	0.285714	0.222222	0.307692	0.333333	0.25	1	0.6	0.5	0.142857	0.25	0.333333	0.285714	0.25	0.142857	0.222222	0	0	0.375	0.222222
Callicarpa_macrophylla	0	0.166667	0.5	0.428571	0.25	0.285714	0.6	0.666667	0.166667	0.428571	0.444444	0.5	0.428571	0.375	0.5	0.5	0.444444	0.5	0.181818	0.8	0.2	0.5	0.5	0.75	0	0.333333	0.333333	1	0.166667	0.333333	0.285714	0.222222	0.307692	0.333333	0.25	0.6	1	0.8	0.142857	0.428571	0.333333	0.285714	0.25	0.142857	0.222222	0	0	0.571429	0.222222
Callicarpa_macrophylla	0.166667	0.142857	0.428571	0.375	0.2	0.428571	0.8	0.571429	0.142857	0.375	0.4	0.428571	0.375	0.333333	0.428571	0.444444	0.4	0.444444	0.166667	0.666667	0.181818	0.4	0.428571	0.6	0	0.3	0.285714	0.8	0.142857	0.3	0.25	0.2	0.285714	0.3	0.2	0.5	0.8	1	0.125	0.375	0.285714	0.25	0.333333	0.125	0.2	0	0	0.5	0.2
Calotropis_procera	0.2	0.166667	0.285714	0.25	0.25	0.125	0.142857	0.25	0.166667	0.428571	0.3	0.285714	0.25	0.375	0.285714	0.5	0.444444	0.333333	0.181818	0.125	0.2	0	0.5	0	0.4	0.333333	0.333333	0.142857	0.75	0.333333	0.5	0.375	0.307692	0.333333	0	0.142857	0.142857	0.125	1	0.666667	0.6	0	0.25	0.333333	0.375	0.25	0.2	0.1	0
Calotropis_procera	0.142857	0.285714	0.571429	0.333333	0.166667	0.222222	0.428571	0.5	0.285714	0.5	0.5	0.375	0.333333	0.625	0.571429	0.75	0.666667	0.555556	0.25	0.375	0.272727	0.142857	0.571429	0.285714	0.285714	0.555556	0.428571	0.428571	0.5	0.4	0.571429	0.444444	0.461538	0.4	0	0.25	0.428571	0.375	0.666667	1	0.666667	0.1	0.307692	0.25	0.3	0.166667	0.142857	0.3	0.0833333
Calotropis_procera	0.2	0.166667	0.5	0.25	0.25	0.125	0.333333	0.25	0	0.428571	0.3	0.5	0.428571	0.571429	0.5	0.5	0.444444	0.5	0.3	0.285714	0.333333	0	0.285714	0.166667	0.4	0.5	0.333333	0.333333	0.75	0.5	0.8	0.571429	0.307692	0.5	0	0.333333	0.333333	0.285714	0.6	0.666667	1	0	0.153846	0.142857	0.375	0.25	0.2	0.222222	0.1
Cardiospermum_halicacabum	0	0.142857	0.111111	0.222222	0	0.111111	0.125	0.222222	0.142857	0.1	0.272727	0.111111	0.1	0.2	0.25	0.181818	0.166667	0.3	0.0769231	0.428571	0.0833333	0.4	0.25	0.333333	0.142857	0.0833333	0.125	0.285714	0	0.0833333	0.111111	0	0.2	0.0833333	0.2	0.285714	0.285714	0.25	0	0.1	0	1	0.454545	0.125	0.0909091	0	0	0.2	0.2
Cardiospermum_halicacabum	0.181818	0.166667	0.333333	0.307692	0.0909091	0.454545	0.25	0.416667	0.272727	0.307692	0.538462	0.333333	0.307692	0.285714	0.230769	0.357143	0.333333	0.461538	0.25	0.333333	0.1875	0.181818	0.454545	0.166667	0.166667	0.1875	0.25	0.25	0.166667	0.357143	0.230769	0.2	0.5	0.357143	0.0909091	0.25	0.25	0.333333	0.25	0.307692	0.153846	0.454545	1	0.25	0.384615	0.0909091	0.181818	0.384615	0.2
Carica_papaya	0	0	0.125	0.111111	0	0.125	0	0.25	0.166667	0.25	0.181818	0.125	0.111111	0.1	0.285714	0.333333	0.3	0.333333	0	0.125	0	0.2	0.285714	0.166667	0.166667	0.0909091	0.333333	0.142857	0.166667	0.333333	0.125	0.1	0.307692	0.333333	0.25	0.142857	0.142857	0.125	0.333333	0.25	0.142857	0.125	0.25	1	0.375	0	0	0.222222	0.1
Carica_papaya	0.125	0.111111	0.333333	0.3	0.142857	0.333333	0.1	0.3	0.111111	0.3	0.333333	0.5	0.444444	0.272727	0.333333	0.363636	0.333333	0.5	0.230769	0.2	0.153846	0.125	0.333333	0.111111	0.25	0.25	0.222222	0.222222	0.428571	0.666667	0.333333	0.555556	0.538462	0.666667	0.142857	0.222222	0.222222	0.2	0.375	0.3	0.375	0.0909091	0.384615	0.375	1	0.142857	0.285714	0.555556	0.272727
Carissa_carandas	0.5	0.333333	0.2	0.166667	0	0	0	0	0	0.166667	0.111111	0.2	0.166667	0.142857	0.2	0.125	0.111111	0.125	0.111111	0	0.125	0	0.2	0	0.333333	0.125	0.25	0	0.333333	0.125	0.2	0.142857	0.0769231	0.125	0	0	0	0	0.25	0.166667	0.25	0	0.0909091	0	0.142857	1	0.5	0	0
Carissa_carandas	0.333333	0.25	0.166667	0.142857	0	0.166667	0	0.142857	0.25	0.142857	0.222222	0.4	0.333333	0.125	0.166667	0.111111	0.1	0.111111	0.222222	0	0.111111	0	0.166667	0	0.25	0.111111	0.2	0	0.25	0.25	0.166667	0.285714	0.153846	0.25	0	0	0	0	0.2	0.142857	0.2	0	0.181818	0	0.285714	0.5	1	0.125	0.125
Carthamus_tinctorius	0	0.111111	0.5	0.3	0.142857	0.5	0.375	0.625	0.25	0.3	0.454545	0.5	0.444444	0.272727	0.333333	0.363636	0.333333	0.5	0.230769	0.5	0.153846	0.285714	0.333333	0.428571	0	0.25	0.222222	0.571429	0.111111	0.5	0.2	0.4	0.538462	0.5	0.142857	0.375	0.571429	0.5	0.1	0.3	0.222222	0.2	0.384615	0.222222	0.555556	0	0.125	1	0.4
Carthamus_tinctorius	0	0	0.0909091	0.181818	0	0.0909091	0.1	0.3	0.111111	0.181818	0.230769	0.333333	0.444444	0.166667	0.2	0.153846	0.230769	0.153846	0.333333	0.2	0.25	0.125	0.0909091	0.25	0.111111	0.25	0.222222	0.222222	0	0.363636	0.0909091	0.4	0.333333	0.363636	0.142857	0.222222	0.222222	0.2	0	0.0833333	0.1	0.2	0.2	0.1	0.272727	0	0.125	0.4	1
Carthamus_tinctorius	0.142857	0.285714	0.222222	0.333333	0	0.222222	0.111111	0.5	0.5	0.333333	0.5	0.375	0.333333	0.181818	0.375	0.4	0.363636	0.272727	0.153846	0.222222	0.0769231	0.333333	0.571429	0.285714	0.125	0.166667	0.428571	0.25	0.125	0.272727	0.1	0.3	0.461538	0.272727	0.166667	0.111111	0.25	0.222222	0.25	0.333333	0.111111	0.222222	0.416667	0.25	0.444444	0.166667	0.333333	0.444444	0.3
Cassia_fistula	0	0.166667	0.5	0.428571	0.25	0.285714	0.6	0.666667	0.166667	0.428571	0.444444	0.5	0.428571	0.375	0.5	0.5	0.444444	0.5	0.181818	0.8	0.2	0.5	0.5	0.75	0	0.333333	0.333333	1	0.166667	0.333333	0.285714	0.222222	0.307692	0.333333	0.25	0.6	1	0.8	0.142857	0.428571	0.333333	0.285714	0.25	0.142857	0.222222	0	0	0.571429	0.222222
Cassia_fistula	0.111111	0.222222	0.625	0.4	0.125	0.444444	0.333333	0.555556	0.222222	0.4	0.545455	0.625	0.555556	0.5	0.625	0.6	0.545455	0.777778	0.307692	0.444444	0.230769	0.25	0.444444	0.375	0.222222	0.454545	0.333333	0.5	0.375	0.777778	0.444444	0.5	0.615385	0.777778	0.125	0.333333	0.5	0.444444	0.333333	0.555556	0.5	0.181818	0.461538	0.333333	0.666667	0.125	0.25	0.666667	0.25
Cinnamomum_verum	0	0.111111	0.2	0.3	0.142857	0.2	0.222222	0.625	0.25	0.625	0.6	0.5	0.444444	0.272727	0.333333	0.5	0.454545	0.363636	0.333333	0.333333	0.25	0.125	0.333333	0.25	0.111111	0.25	0.375	0.375	0.25	0.5	0.333333	0.4	0.428571	0.5	0.142857	0.375	0.375	0.333333	0.375	0.444444	0.375	0.0909091	0.285714	0.375	0.4	0	0.125	0.4	0.272727
Cinnamomum_verum	0.181818	0.272727	0.333333	0.416667	0.0909091	0.230769	0.363636	0.416667	0.166667	0.545455	0.666667	0.333333	0.307692	0.5	0.454545	0.583333	0.538462	0.583333	0.25	0.454545	0.266667	0.181818	0.454545	0.272727	0.166667	0.357143	0.363636	0.363636	0.272727	0.357143	0.333333	0.285714	0.6	0.357143	0.0909091	0.363636	0.363636	0.454545	0.363636	0.545455	0.363636	0.230769	0.466667	0.25	0.285714	0.0909091	0.0833333	0.285714	0.125
Cissus_quadrangularis	0	0	0.142857	0.125	0.333333	0.142857	0.166667	0.125	0	0.125	0.0909091	0.142857	0.125	0.25	0.142857	0.222222	0.2	0.222222	0.2	0.142857	0.222222	0	0.142857	0	0.2	0.222222	0	0.166667	0.5	0.222222	0.6	0.25	0.142857	0.222222	0	0.166667	0.166667	0.142857	0.4	0.285714	0.4	0.142857	0.166667	0.166667	0.25	0	0	0.111111	0
Cissus_quadrangularis	0.142857	0.125	0.222222	0.2	0.166667	0.1	0.111111	0.2	0.125	0.333333	0.25	0.222222	0.2	0.444444	0.222222	0.4	0.5	0.272727	0.363636	0.1	0.4	0	0.375	0	0.285714	0.4	0.25	0.111111	0.5	0.4	0.571429	0.444444	0.357143	0.4	0	0.111111	0.111111	0.1	0.666667	0.5	0.428571	0.1	0.307692	0.25	0.3	0.166667	0.142857	0.0833333	0.0833333
Citrullus_colocynthis	0.125	0.111111	0.5	0.181818	0.142857	0.2	0.222222	0.3	0.111111	0.444444	0.454545	0.333333	0.3	0.555556	0.333333	0.5	0.454545	0.666667	0.230769	0.333333	0.25	0	0.333333	0.111111	0.25	0.363636	0.375	0.222222	0.428571	0.5	0.5	0.4	0.538462	0.5	0	0.375	0.222222	0.2	0.571429	0.625	0.571429	0.0909091	0.384615	0.375	0.4	0.142857	0.125	0.272727	0.0769231
Citrullus_colocynthis	0.5	0.333333	0.2	0.166667	0	0	0	0	0	0.166667	0.111111	0.2	0.166667	0.142857	0.2	0.125	0.111111	0.125	0.111111	0	0.125	0	0.2	0	0.333333	0.125	0.25	0	0.333333	0.125	0.2	0.142857	0.0769231	0.125	0	0	0	0	0.25	0.166667	0.25	0	0.0909091	0	0.142857	1	0.5	0	0
Citrullus_colocynthis	0.2	0.166667	0.285714	0.25	0.25	0.125	0.142857	0.25	0.166667	0.428571	0.3	0.285714	0.25	0.375	0.285714	0.5	0.444444	0.333333	0.181818	0.125	0.2	0	0.5	0	0.4	0.333333	0.333333	0.142857	0.75	0.333333	0.5	0.375	0.307692	0.333333	0	0.142857	0.142857	0.125	1	0.666667	0.6	0	0.25	0.333333	0.375	0.25	0.2	0.1	0
Clitoria_ternatea	0.25	0.5	0.333333	0.285714	0	0.333333	0.166667	0.285714	0.5	0.125	0.333333	0.333333	0.285714	0.25	0.333333	0.222222	0.2	0.222222	0.2	0.142857	0.1	0.25	0.333333	0.2	0.2	0.222222	0.166667	0.166667	0.2	0.222222	0.142857	0.25	0.230769	0.222222	0	0	0.166667	0.142857	0.166667	0.285714	0.166667	0.142857	0.272727	0	0.25	0.333333	0.666667	0.25	0.111111
Clitoria_ternatea	0.222222	0.2	0.4	0.25	0.111111	0.4	0.444444	0.5	0.333333	0.363636	0.636364	0.4	0.363636	0.454545	0.272727	0.416667	0.384615	0.416667	0.285714	0.4	0.214286	0.1	0.4	0.2	0.2	0.307692	0.3	0.3	0.2	0.307692	0.272727	0.333333	0.466667	0.307692	0	0.3	0.3	0.4	0.3	0.5	0.3	0.272727	0.666667	0.0833333	0.230769	0.111111	0.222222	0.333333	0.230769
Coccinia_grandis	0	0.166667	0.285714	0.25	0	0.125	0.333333	0.666667	0.4	0.428571	0.444444	0.285714	0.25	0.222222	0.5	0.5	0.444444	0.333333	0.0833333	0.5	0.0909091	0.5	0.5	0.75	0	0.2	0.6	0.6	0	0.2	0.125	0.1	0.307692	0.2	0.25	0.333333	0.6	0.5	0.142857	0.428571	0.142857	0.285714	0.25	0.333333	0.1	0	0	0.375	0.222222
Coccinia_grandis	0	0	0.333333	0.125	0.333333	0.333333	0.4	0.5	0.2	0.285714	0.333333	0.6	0.5	0.25	0.142857	0.222222	0.2	0.222222	0.333333	0.333333	0.222222	0	0.142857	0.2	0	0.222222	0.166667	0.4	0.2	0.375	0.333333	0.428571	0.230769	0.375	0	0.4	0.4	0.333333	0.166667	0.285714	0.4	0	0.166667	0	0.25	0	0.25	0.428571	0.25
Coccinia_grandis	0	0	0.333333	0.285714	0.333333	0.142857	0.4	0.5	0	0.5	0.333333	0.6	0.5	0.25	0.333333	0.375	0.333333	0.375	0.2	0.6	0.222222	0.25	0.333333	0.5	0	0.222222	0.4	0.75	0.2	0.375	0.333333	0.25	0.230769	0.375	0.333333	0.75	0.75	0.6	0.166667	0.285714	0.4	0.142857	0.166667	0.166667	0.25	0	0	0.428571	0.25
Cordia_dichotoma	0.111111	0.222222	0.3	0.272727	0	0.0833333	0.2	0.4	0.222222	0.4	0.416667	0.3	0.272727	0.363636	0.625	0.777778	0.7	0.454545	0.214286	0.3	0.230769	0.25	0.444444	0.375	0.222222	0.454545	0.5	0.333333	0.222222	0.333333	0.3	0.25	0.5	0.333333	0.125	0.2	0.333333	0.3	0.333333	0.555556	0.333333	0.181818	0.266667	0.333333	0.25	0.125	0.111111	0.25	0.153846
Cordia_dichotoma	0.142857	0.285714	0.375	0.5	0.166667	0.222222	0.25	0.333333	0.125	0.333333	0.5	0.375	0.333333	0.625	0.375	0.4	0.5	0.555556	0.25	0.571429	0.272727	0.333333	0.571429	0.285714	0.125	0.4	0.25	0.428571	0.285714	0.4	0.222222	0.3	0.461538	0.4	0.166667	0.428571	0.428571	0.375	0.25	0.333333	0.25	0.375	0.416667	0.111111	0.3	0.166667	0.142857	0.3	0.181818
Coscinium_fenestratum	0.125	0.25	0.5	0.625	0.142857	0.2	0.375	0.444444	0.111111	0.444444	0.454545	0.5	0.625	0.555556	0.714286	0.666667	0.6	0.666667	0.333333	0.5	0.363636	0.285714	0.5	0.428571	0.25	0.666667	0.375	0.571429	0.428571	0.5	0.5	0.4	0.428571	0.5	0.142857	0.375	0.571429	0.5	0.375	0.625	0.571429	0.2	0.285714	0.222222	0.4	0.142857	0.125	0.4	0.272727
Coscinium_fenestratum	0.125	0.25	0.5	0.444444	0.142857	0.333333	0.375	0.625	0.25	0.444444	0.6	0.714286	0.625	0.555556	0.714286	0.666667	0.6	0.666667	0.333333	0.5	0.25	0.285714	0.5	0.428571	0.25	0.5	0.375	0.571429	0.428571	0.666667	0.5	0.555556	0.538462	0.666667	0.142857	0.375	0.571429	0.5	0.375	0.625	0.571429	0.2	0.384615	0.222222	0.555556	0.142857	0.285714	0.555556	0.272727
Curcuma_longa	0.166667	0.142857	0.25	0.222222	0	0	0.125	0.375	0.142857	0.571429	0.555556	0.428571	0.375	0.333333	0.428571	0.444444	0.4	0.444444	0.166667	0.428571	0.181818	0.166667	0.428571	0.333333	0.142857	0.181818	0.8	0.285714	0.142857	0.3	0.25	0.2	0.384615	0.3	0.2	0.5	0.285714	0.25	0.285714	0.375	0.285714	0.25	0.333333	0.285714	0.2	0.2	0.166667	0.2	0.2
Curcuma_longa	0.166667	0.142857	0.25	0.222222	0	0	0.125	0.375	0.142857	0.571429	0.555556	0.428571	0.375	0.333333	0.428571	0.444444	0.4	0.444444	0.166667	0.428571	0.181818	0.166667	0.428571	0.333333	0.142857	0.181818	0.8	0.285714	0.142857	0.3	0.25	0.2	0.384615	0.3	0.2	0.5	0.285714	0.25	0.285714	0.375	0.285714	0.25	0.333333	0.285714	0.2	0.2	0.166667	0.2	0.2
Cynodon_dactylon	0.25	0.1	0.3	0.272727	0.125	0.3	0.333333	0.4	0.1	0.4	0.416667	0.625	0.555556	0.25	0.3	0.333333	0.307692	0.333333	0.307692	0.3	0.230769	0.111111	0.3	0.222222	0.222222	0.230769	0.333333	0.333333	0.222222	0.454545	0.3	0.5	0.4	0.454545	0.125	0.333333	0.333333	0.444444	0.2	0.272727	0.333333	0.181818	0.461538	0.0909091	0.5	0.125	0.25	0.5	0.5
Cynodon_dactylon	0.285714	0.25	0.5	0.444444	0.142857	0.333333	0.571429	0.444444	0.111111	0.444444	0.454545	0.5	0.444444	0.4	0.5	0.666667	0.6	0.5	0.333333	0.5	0.363636	0.285714	0.5	0.428571	0.111111	0.5	0.375	0.571429	0.25	0.363636	0.333333	0.272727	0.333333	0.363636	0.142857	0.375	0.571429	0.714286	0.222222	0.444444	0.375	0.2	0.384615	0.1	0.272727	0.142857	0.125	0.4	0.166667
Dalbergia_sissoo	0.111111	0.222222	0.444444	0.4	0.125	0.3	0.333333	0.75	0.375	0.555556	0.7	0.625	0.555556	0.5	0.625	0.777778	0.7	0.6	0.307692	0.444444	0.230769	0.25	0.625	0.375	0.222222	0.454545	0.5	0.5	0.375	0.6	0.444444	0.5	0.615385	0.6	0.125	0.333333	0.5	0.444444	0.5	0.75	0.5	0.181818	0.461538	0.333333	0.5	0.125	0.25	0.5	0.25
Dalbergia_sissoo	0.125	0.25	0.5	0.3	0.142857	0.333333	0.375	0.625	0.428571	0.444444	0.6	0.5	0.444444	0.555556	0.5	0.666667	0.6	0.5	0.333333	0.333333	0.25	0.125	0.5	0.25	0.25	0.5	0.375	0.375	0.428571	0.5	0.5	0.555556	0.538462	0.5	0	0.222222	0.375	0.333333	0.571429	0.857143	0.571429	0.0909091	0.384615	0.222222	0.4	0.142857	0.285714	0.4	0.166667
Datura_metel	0	0	0	0	0	0	0	0	0	0	0	0	0	0.142857	0.2	0.125	0.111111	0.125	0	0	0	0	0	0	0.333333	0.125	0	0	0.333333	0.125	0.2	0.142857	0.0769231	0.125	0	0	0	0	0.25	0.166667	0.25	0	0	0.25	0.142857	0	0	0	0
Datura_metel	0.2	0.181818	0.25	0.142857	0	0.25	0.272727	0.333333	0.3	0.230769	0.461538	0.25	0.230769	0.416667	0.363636	0.384615	0.357143	0.384615	0.1875	0.25	0.125	0.0909091	0.25	0.181818	0.3	0.285714	0.272727	0.166667	0.181818	0.285714	0.25	0.416667	0.533333	0.285714	0	0.166667	0.166667	0.25	0.272727	0.454545	0.272727	0.25	0.5	0.166667	0.307692	0.1	0.2	0.307692	0.307692
Dendrophthoe_falcata	0.111111	0.222222	0.3	0.4	0.125	0.3	0.2	0.4	0.222222	0.272727	0.545455	0.444444	0.4	0.363636	0.3	0.333333	0.307692	0.454545	0.214286	0.444444	0.142857	0.25	0.444444	0.222222	0.1	0.230769	0.2	0.333333	0.222222	0.333333	0.181818	0.363636	0.615385	0.333333	0.125	0.333333	0.333333	0.3	0.2	0.272727	0.2	0.3	0.461538	0.0909091	0.5	0.125	0.25	0.5	0.25
Dendrophthoe_falcata	0.111111	0.222222	0.3	0.4	0.125	0.3	0.2	0.4	0.222222	0.272727	0.545455	0.444444	0.4	0.363636	0.3	0.333333	0.307692	0.454545	0.214286	0.444444	0.142857	0.25	0.444444	0.222222	0.1	0.230769	0.2	0.333333	0.222222	0.333333	0.181818	0.363636	0.615385	0.333333	0.125	0.333333	0.333333	0.3	0.2	0.272727	0.2	0.3	0.461538	0.0909091	0.5	0.125	0.25	0.5	0.25
Dendrophthoe_falcata	0.111111	0.222222	0.3	0.4	0.125	0.3	0.2	0.4	0.222222	0.272727	0.545455	0.444444	0.4	0.363636	0.3	0.333333	0.307692	0.454545	0.214286	0.444444	0.142857	0.25	0.444444	0.222222	0.1	0.230769	0.2	0.333333	0.222222	0.333333	0.181818	0.363636	0.615385	0.333333	0.125	0.333333	0.333333	0.3	0.2	0.272727	0.2	0.3	0.461538	0.0909091	0.5	0.125	0.25	0.5	0.25
Dendrophthoe_falcata	0.111111	0.222222	0.3	0.4	0.125	0.3	0.2	0.4	0.222222	0.272727	0.545455	0.444444	0.4	0.363636	0.3	0.333333	0.307692	0.454545	0.214286	0.444444	0.142857	0.25	0.444444	0.222222	0.1	0.230769	0.2	0.333333	0.222222	0.333333	0.181818	0.363636	0.615385	0.333333	0.125	0.333333	0.333333	0.3	0.2	0.272727	0.2	0.3	0.461538	0.0909091	0.5	0.125	0.25	0.5	0.25
Dendrophthoe_falcata	0.0833333	0.166667	0.333333	0.307692	0.0909091	0.333333	0.153846	0.416667	0.272727	0.307692	0.428571	0.333333	0.307692	0.384615	0.333333	0.583333	0.666667	0.461538	0.333333	0.230769	0.266667	0.181818	0.454545	0.166667	0.166667	0.461538	0.25	0.25	0.272727	0.583333	0.230769	0.5	0.714286	0.583333	0.0909091	0.153846	0.25	0.230769	0.363636	0.416667	0.25	0.142857	0.466667	0.363636	0.636364	0.0909091	0.181818	0.5	0.285714
Desmodium_gangeticum	0.1	0.0909091	0.166667	0.25	0.111111	0.4	0.3	0.5	0.333333	0.25	0.384615	0.272727	0.25	0.333333	0.272727	0.416667	0.5	0.307692	0.2	0.272727	0.133333	0.222222	0.4	0.2	0.0909091	0.307692	0.181818	0.3	0.2	0.416667	0.166667	0.454545	0.571429	0.416667	0.111111	0.181818	0.3	0.4	0.3	0.363636	0.181818	0.166667	0.428571	0.3	0.454545	0	0.1	0.454545	0.333333
Desmodium_gangeticum	0.181818	0.166667	0.333333	0.214286	0.0909091	0.333333	0.363636	0.416667	0.272727	0.307692	0.538462	0.333333	0.307692	0.5	0.333333	0.461538	0.428571	0.461538	0.25	0.333333	0.1875	0.0833333	0.333333	0.166667	0.272727	0.357143	0.25	0.25	0.272727	0.357143	0.333333	0.384615	0.6	0.357143	0	0.25	0.25	0.333333	0.363636	0.545455	0.363636	0.230769	0.571429	0.153846	0.285714	0.0909091	0.181818	0.285714	0.2
Diospyros_malabarica	0	0	0.25	0.222222	0.2	0.25	0.285714	0.571429	0.142857	0.375	0.4	0.666667	0.571429	0.2	0.25	0.444444	0.4	0.3	0.4	0.428571	0.3	0.166667	0.25	0.333333	0	0.3	0.285714	0.5	0.142857	0.444444	0.25	0.333333	0.285714	0.444444	0.2	0.5	0.5	0.428571	0.125	0.222222	0.285714	0.111111	0.230769	0.125	0.333333	0	0.166667	0.5	0.333333
Diospyros_malabarica	0.142857	0.285714	0.571429	0.5	0.166667	0.222222	0.428571	0.5	0.125	0.5	0.5	0.571429	0.5	0.444444	0.571429	0.555556	0.5	0.555556	0.363636	0.571429	0.4	0.333333	0.571429	0.5	0.125	0.4	0.428571	0.666667	0.285714	0.4	0.571429	0.3	0.357143	0.4	0.166667	0.428571	0.666667	0.571429	0.25	0.5	0.428571	0.375	0.416667	0.111111	0.3	0.166667	0.142857	0.444444	0.181818
Eucalyptus_globulus	0	0.111111	0.333333	0.3	0.142857	0.333333	0.375	0.857143	0.428571	0.444444	0.6	0.5	0.444444	0.4	0.5	0.666667	0.6	0.5	0.230769	0.5	0.153846	0.285714	0.5	0.428571	0.111111	0.363636	0.375	0.571429	0.25	0.5	0.333333	0.4	0.538462	0.5	0.142857	0.375	0.571429	0.5	0.375	0.625	0.375	0.2	0.384615	0.375	0.4	0	0.125	0.555556	0.272727
Eucalyptus_globulus	0.0909091	0.181818	0.363636	0.230769	0.1	0.363636	0.166667	0.333333	0.3	0.230769	0.357143	0.25	0.230769	0.307692	0.25	0.384615	0.357143	0.384615	0.266667	0.153846	0.2	0.0909091	0.363636	0.0833333	0.181818	0.285714	0.166667	0.166667	0.3	0.384615	0.363636	0.416667	0.533333	0.384615	0	0.0769231	0.166667	0.153846	0.4	0.454545	0.272727	0.153846	0.5	0.272727	0.545455	0.1	0.2	0.416667	0.133333
Ficus_benghalensis	0.2	0.166667	0.285714	0.25	0	0	0.142857	0.25	0	0.428571	0.3	0.5	0.428571	0.222222	0.5	0.333333	0.3	0.333333	0.181818	0.285714	0.2	0.2	0.285714	0.4	0.166667	0.2	0.6	0.333333	0.166667	0.333333	0.285714	0.375	0.307692	0.333333	0.25	0.333333	0.333333	0.285714	0.142857	0.25	0.333333	0.125	0.153846	0.142857	0.375	0.25	0.2	0.375	0.375
Ficus_benghalensis	0.166667	0.142857	0.428571	0.375	0.2	0.111111	0.285714	0.375	0	0.571429	0.4	0.666667	0.571429	0.333333	0.428571	0.444444	0.4	0.444444	0.272727	0.428571	0.3	0.166667	0.428571	0.333333	0.142857	0.3	0.5	0.5	0.333333	0.444444	0.428571	0.5	0.384615	0.444444	0.2	0.5	0.5	0.428571	0.285714	0.375	0.5	0.111111	0.230769	0.125	0.5	0.2	0.166667	0.5	0.333333
Ficus_hispida	0.142857	0.285714	0.571429	0.5	0.166667	0.222222	0.428571	0.5	0.125	0.5	0.666667	0.571429	0.5	0.625	0.571429	0.555556	0.5	0.75	0.25	0.833333	0.272727	0.333333	0.571429	0.5	0.125	0.4	0.428571	0.666667	0.285714	0.4	0.375	0.3	0.461538	0.4	0.166667	0.666667	0.666667	0.571429	0.25	0.5	0.428571	0.375	0.416667	0.111111	0.3	0.166667	0.142857	0.444444	0.181818
Ficus_hispida	0.2	0.4	0.5	0.666667	0.25	0.285714	0.333333	0.428571	0.166667	0.428571	0.444444	0.5	0.428571	0.375	0.5	0.5	0.444444	0.5	0.181818	0.5	0.2	0.5	0.8	0.4	0.166667	0.333333	0.333333	0.6	0.4	0.333333	0.285714	0.222222	0.307692	0.333333	0.25	0.333333	0.6	0.5	0.333333	0.428571	0.333333	0.285714	0.363636	0.142857	0.375	0.25	0.2	0.375	0.1
Ficus_lacor	0.333333	0.285714	0.375	0.5	0.166667	0.375	0.428571	0.333333	0.125	0.333333	0.363636	0.375	0.333333	0.3	0.375	0.4	0.363636	0.4	0.153846	0.375	0.166667	0.333333	0.571429	0.285714	0.125	0.272727	0.25	0.428571	0.285714	0.272727	0.222222	0.3	0.357143	0.272727	0.166667	0.25	0.428571	0.571429	0.25	0.333333	0.25	0.222222	0.416667	0.111111	0.444444	0.166667	0.142857	0.444444	0.181818
Ficus_lacor	0.166667	0.142857	0.25	0.222222	0	0.25	0.5	0.375	0.142857	0.222222	0.272727	0.25	0.222222	0.2	0.428571	0.3	0.272727	0.3	0.0769231	0.428571	0.0833333	0.4	0.25	0.6	0.142857	0.181818	0.285714	0.5	0	0.181818	0.111111	0.0909091	0.2	0.181818	0.2	0.285714	0.5	0.666667	0	0.222222	0.125	0.428571	0.333333	0.125	0.0909091	0	0	0.333333	0.333333
Ficus_racemosa	0	0	0.142857	0.125	0	0	0.166667	0.285714	0	0.285714	0.2	0.333333	0.285714	0.111111	0.333333	0.222222	0.2	0.222222	0.0909091	0.333333	0.1	0.25	0.142857	0.5	0	0.1	0.4	0.4	0	0.222222	0.142857	0.25	0.230769	0.222222	0.333333	0.4	0.4	0.333333	0	0.125	0.166667	0.142857	0.0769231	0.166667	0.25	0	0	0.428571	0.428571
Ficus_racemosa	0.4	0.142857	0.25	0.222222	0	0.111111	0.285714	0.222222	0	0.375	0.272727	0.428571	0.375	0.2	0.428571	0.3	0.272727	0.3	0.166667	0.25	0.181818	0.166667	0.25	0.333333	0.142857	0.181818	0.5	0.285714	0.142857	0.3	0.25	0.333333	0.285714	0.3	0.2	0.285714	0.285714	0.428571	0.125	0.222222	0.285714	0.111111	0.230769	0.125	0.333333	0.2	0.166667	0.333333	0.333333
Flacourtia_indica	0	0.2	0.333333	0.5	0.333333	0.333333	0.4	0.5	0.2	0.285714	0.333333	0.333333	0.285714	0.25	0.333333	0.375	0.333333	0.375	0.0909091	0.6	0.1	0.666667	0.6	0.5	0	0.222222	0.166667	0.75	0.2	0.222222	0.142857	0.111111	0.230769	0.222222	0.333333	0.4	0.75	0.6	0.166667	0.285714	0.166667	0.333333	0.272727	0.166667	0.25	0	0	0.428571	0.111111
Flacourtia_indica	0.25	0.5	0.333333	0.5	0	0.142857	0.166667	0.285714	0.2	0.285714	0.333333	0.333333	0.285714	0.25	0.6	0.375	0.333333	0.375	0.0909091	0.333333	0.1	0.666667	0.6	0.5	0.2	0.222222	0.4	0.4	0.2	0.222222	0.142857	0.111111	0.230769	0.222222	0.333333	0.166667	0.4	0.333333	0.166667	0.285714	0.166667	0.333333	0.272727	0.166667	0.25	0.333333	0.25	0.25	0.111111
Flacourtia_indica	0	0.166667	0.5	0.428571	0.25	0.285714	0.6	0.666667	0.166667	0.428571	0.444444	0.5	0.428571	0.375	0.5	0.5	0.444444	0.5	0.181818	0.8	0.2	0.5	0.5	0.75	0	0.333333	0.333333	1	0.166667	0.333333	0.285714	0.222222	0.307692	0.333333	0.25	0.6	1	0.8	0.142857	0.428571	0.333333	0.285714	0.25	0.142857	0.222222	0	0	0.571429	0.222222
Getonia_floribunda	0.2	0.4	0.285714	0.428571	0	0.125	0.142857	0.25	0.166667	0.25	0.3	0.285714	0.25	0.375	0.8	0.5	0.444444	0.5	0.0833333	0.285714	0.0909091	0.5	0.5	0.4	0.4	0.333333	0.333333	0.333333	0.4	0.333333	0.285714	0.222222	0.307692	0.333333	0.25	0.142857	0.333333	0.285714	0.333333	0.428571	0.333333	0.285714	0.25	0.333333	0.375	0.25	0.2	0.222222	0.1
Getonia_floribunda	0.2	0.4	0.285714	0.428571	0	0.125	0.142857	0.25	0.166667	0.25	0.3	0.285714	0.25	0.375	0.8	0.5	0.444444	0.5	0.0833333	0.285714	0.0909091	0.5	0.5	0.4	0.4	0.333333	0.333333	0.333333	0.4	0.333333	0.285714	0.222222	0.307692	0.333333	0.25	0.142857	0.333333	0.285714	0.333333	0.428571	0.333333	0.285714	0.25	0.333333	0.375	0.25	0.2	0.222222	0.1
Getonia_floribunda	0.2	0.4	0.285714	0.428571	0	0.125	0.142857	0.25	0.166667	0.25	0.3	0.285714	0.25	0.375	0.8	0.5	0.444444	0.5	0.0833333	0.285714	0.0909091	0.5	0.5	0.4	0.4	0.333333	0.333333	0.333333	0.4	0.333333	0.285714	0.222222	0.307692	0.333333	0.25	0.142857	0.333333	0.285714	0.333333	0.428571	0.333333	0.285714	0.25	0.333333	0.375	0.25	0.2	0.222222	0.1
Glycyrrhiza_glabra	0.25	0.2	0.333333	0.125	0	0.142857	0	0.125	0.2	0.285714	0.2	0.142857	0.125	0.111111	0.142857	0.222222	0.2	0.222222	0.0909091	0	0.1	0	0.333333	0	0.2	0.1	0.4	0	0.2	0.222222	0.142857	0.111111	0.230769	0.222222	0	0	0	0	0.4	0.285714	0.166667	0	0.272727	0.4	0.25	0.333333	0.25	0.111111	0
Glycyrrhiza_glabra	0.25	0.2	0.333333	0.125	0	0.142857	0	0.125	0.2	0.285714	0.2	0.142857	0.125	0.111111	0.142857	0.222222	0.2	0.222222	0.0909091	0	0.1	0	0.333333	0	0.2	0.1	0.4	0	0.2	0.222222	0.142857	0.111111	0.230769	0.222222	0	0	0	0	0.4	0.285714	0.166667	0	0.272727	0.4	0.25	0.333333	0.25	0.111111	0
Gmelina_arborea	0	0.2	0.6	0.285714	0.333333	0.333333	0.75	0.5	0.2	0.285714	0.333333	0.333333	0.285714	0.428571	0.333333	0.375	0.333333	0.375	0.2	0.6	0.222222	0.25	0.333333	0.5	0	0.375	0.166667	0.75	0.2	0.222222	0.333333	0.25	0.230769	0.222222	0	0.4	0.75	0.6	0.166667	0.5	0.4	0.142857	0.166667	0	0.111111	0	0	0.428571	0.111111
Gmelina_arborea	0	0	0.125	0.111111	0	0.125	0.142857	0.666667	0.4	0.428571	0.444444	0.5	0.428571	0.1	0.285714	0.333333	0.3	0.2	0.181818	0.285714	0.0909091	0.2	0.285714	0.4	0	0.0909091	0.6	0.333333	0	0.333333	0.125	0.222222	0.307692	0.333333	0.25	0.333333	0.333333	0.285714	0.142857	0.25	0.142857	0.125	0.25	0.333333	0.222222	0	0.2	0.375	0.375
Gmelina_arborea	0.142857	0.125	0.375	0.333333	0.166667	0.375	0.666667	0.5	0.125	0.333333	0.5	0.375	0.333333	0.444444	0.375	0.4	0.363636	0.555556	0.153846	0.833333	0.166667	0.333333	0.375	0.5	0	0.272727	0.25	0.666667	0.125	0.272727	0.222222	0.181818	0.357143	0.272727	0.166667	0.666667	0.666667	0.833333	0.111111	0.333333	0.25	0.375	0.416667	0.111111	0.181818	0	0	0.444444	0.181818
Gmelina_arborea	0.166667	0.142857	0.428571	0.375	0.2	0.428571	0.8	0.571429	0.142857	0.375	0.4	0.428571	0.375	0.333333	0.428571	0.444444	0.4	0.444444	0.166667	0.666667	0.181818	0.4	0.428571	0.6	0	0.3	0.285714	0.8	0.142857	0.3	0.25	0.2	0.285714	0.3	0.2	0.5	0.8	1	0.125	0.375	0.285714	0.25	0.333333	0.125	0.2	0	0	0.5	0.2
Gymnema_sylvestre	0.1	0.333333	0.4	0.5	0.111111	0.166667	0.3	0.5	0.2	0.666667	0.636364	0.4	0.363636	0.6	0.555556	0.7	0.8	0.545455	0.384615	0.4	0.416667	0.222222	0.555556	0.333333	0.2	0.545455	0.444444	0.444444	0.333333	0.545455	0.4	0.454545	0.571429	0.545455	0.111111	0.3	0.444444	0.4	0.444444	0.666667	0.444444	0.166667	0.333333	0.3	0.333333	0.111111	0.1	0.333333	0.230769
Gymnema_sylvestre	0.222222	0.0909091	0.166667	0.153846	0	0.166667	0.181818	0.363636	0.2	0.363636	0.5	0.4	0.363636	0.454545	0.4	0.416667	0.5	0.416667	0.285714	0.272727	0.214286	0.1	0.272727	0.2	0.2	0.307692	0.444444	0.181818	0.2	0.545455	0.272727	0.454545	0.571429	0.545455	0.111111	0.3	0.181818	0.272727	0.3	0.363636	0.3	0.166667	0.428571	0.3	0.333333	0.111111	0.222222	0.230769	0.333333
Gymnema_sylvestre	0.2	0.4	0.8	0.428571	0.25	0.285714	0.6	0.428571	0.166667	0.428571	0.444444	0.5	0.428571	0.571429	0.5	0.5	0.444444	0.5	0.3	0.5	0.333333	0.2	0.5	0.4	0.166667	0.5	0.333333	0.6	0.4	0.333333	0.5	0.375	0.307692	0.333333	0	0.333333	0.6	0.5	0.333333	0.666667	0.6	0.125	0.25	0	0.222222	0.25	0.2	0.375	0.1
Holarrhena_pubescens	0.2	0.4	0.8	0.428571	0.25	0.285714	0.6	0.428571	0.166667	0.428571	0.444444	0.5	0.428571	0.571429	0.5	0.5	0.444444	0.5	0.3	0.5	0.333333	0.2	0.5	0.4	0.166667	0.5	0.333333	0.6	0.4	0.333333	0.5	0.375	0.307692	0.333333	0	0.333333	0.6	0.5	0.333333	0.666667	0.6	0.125	0.25	0	0.222222	0.25	0.2	0.375	0.1
Holarrhena_pubescens	0.166667	0.333333	0.666667	0.375	0.2	0.25	0.5	0.375	0.142857	0.375	0.4	0.428571	0.375	0.714286	0.666667	0.625	0.555556	0.625	0.272727	0.428571	0.3	0.166667	0.428571	0.333333	0.333333	0.625	0.285714	0.5	0.6	0.444444	0.666667	0.5	0.384615	0.444444	0	0.285714	0.5	0.428571	0.5	0.833333	0.8	0.111111	0.230769	0.125	0.333333	0.2	0.166667	0.333333	0.0909091
Hordeum_vulgare	0	0	0.142857	0	0	0	0.166667	0.285714	0.2	0.285714	0.2	0.142857	0.125	0.111111	0.142857	0.222222	0.2	0.1	0.2	0.142857	0.222222	0	0.142857	0.2	0	0.1	0.4	0.166667	0	0.1	0.333333	0.111111	0.142857	0.1	0	0.166667	0.166667	0.142857	0.166667	0.285714	0.166667	0.142857	0.166667	0.166667	0	0	0	0.111111	0.111111
Hordeum_vulgare	0	0	0	0	0	0	0	0.142857	0.25	0.142857	0.1	0	0	0	0	0.111111	0.1	0	0.1	0	0.111111	0	0.166667	0	0	0	0.2	0	0	0	0.166667	0	0.0714286	0	0	0	0	0	0.2	0.142857	0	0.166667	0.181818	0.2	0	0	0	0	0
Hygrophila_auriculata	0	0.2	0.6	0.125	0	0.333333	0.4	0.285714	0.2	0.125	0.2	0.142857	0.125	0.25	0.333333	0.222222	0.2	0.375	0.0909091	0.333333	0.1	0.25	0.142857	0.5	0	0.222222	0.166667	0.4	0	0.222222	0.142857	0.111111	0.230769	0.222222	0	0.166667	0.4	0.333333	0	0.285714	0.166667	0.142857	0.166667	0.166667	0.111111	0	0	0.428571	0.111111
Hygrophila_auriculata	0	0	0.333333	0.125	0.333333	0.6	0.166667	0.285714	0.2	0.125	0.2	0.333333	0.285714	0.111111	0	0.1	0.0909091	0.222222	0.2	0.142857	0.1	0	0.142857	0	0	0.1	0	0.166667	0.2	0.375	0.142857	0.25	0.230769	0.375	0	0.166667	0.166667	0.142857	0.166667	0.125	0.166667	0	0.272727	0.166667	0.428571	0	0.25	0.428571	0.111111
Hygrophila_auriculata	0	0.2	0.6	0.285714	0.333333	0.6	0.4	0.285714	0.2	0.125	0.2	0.142857	0.125	0.25	0.142857	0.222222	0.2	0.375	0.0909091	0.333333	0.1	0.25	0.333333	0.2	0	0.222222	0	0.4	0.2	0.222222	0.142857	0.111111	0.230769	0.222222	0	0.166667	0.4	0.333333	0.166667	0.285714	0.166667	0.142857	0.272727	0.166667	0.25	0	0	0.428571	0
Indigofera_tinctoria	0	0.111111	0.5	0.181818	0.142857	0.333333	0.375	0.444444	0.25	0.3	0.454545	0.2	0.181818	0.555556	0.333333	0.5	0.454545	0.666667	0.142857	0.5	0.153846	0.125	0.333333	0.25	0.111111	0.363636	0.222222	0.375	0.25	0.363636	0.333333	0.272727	0.538462	0.363636	0	0.375	0.375	0.333333	0.375	0.625	0.375	0.2	0.384615	0.375	0.272727	0	0	0.4	0.0769231
Indigofera_tinctoria	0	0	0.375	0.0909091	0.166667	0.222222	0.25	0.333333	0.125	0.333333	0.363636	0.222222	0.2	0.444444	0.222222	0.4	0.363636	0.555556	0.153846	0.375	0.166667	0	0.222222	0.125	0.125	0.272727	0.25	0.25	0.285714	0.4	0.375	0.3	0.461538	0.4	0	0.428571	0.25	0.222222	0.428571	0.5	0.428571	0.1	0.307692	0.428571	0.3	0	0	0.3	0.0833333
Indigofera_tinctoria	0.1	0.0909091	0.4	0.153846	0.111111	0.4	0.444444	0.363636	0.2	0.25	0.285714	0.166667	0.153846	0.333333	0.272727	0.416667	0.384615	0.416667	0.2	0.272727	0.214286	0.1	0.272727	0.2	0.2	0.307692	0.181818	0.3	0.2	0.307692	0.4	0.230769	0.375	0.307692	0	0.181818	0.3	0.4	0.3	0.5	0.3	0.272727	0.538462	0.3	0.230769	0	0	0.333333	0.142857
Justicia_adhatoda	0.166667	0.142857	0.428571	0.375	0.2	0.111111	0.285714	0.571429	0.142857	0.833333	0.555556	0.666667	0.571429	0.333333	0.428571	0.625	0.555556	0.444444	0.272727	0.428571	0.3	0.166667	0.666667	0.333333	0.142857	0.3	0.8	0.5	0.333333	0.444444	0.428571	0.333333	0.384615	0.444444	0.2	0.5	0.5	0.428571	0.5	0.571429	0.5	0.111111	0.333333	0.285714	0.333333	0.2	0.166667	0.333333	0.2
Justicia_adhatoda	0.1	0.2	0.555556	0.363636	0.111111	0.4	0.3	0.666667	0.333333	0.5	0.636364	0.555556	0.5	0.454545	0.555556	0.7	0.636364	0.7	0.285714	0.4	0.214286	0.222222	0.555556	0.333333	0.2	0.416667	0.444444	0.444444	0.333333	0.7	0.4	0.454545	0.692308	0.7	0.111111	0.3	0.444444	0.4	0.444444	0.666667	0.444444	0.166667	0.538462	0.444444	0.6	0.111111	0.222222	0.6	0.230769
Justicia_adhatoda	0.166667	0.142857	0.428571	0.375	0.2	0.111111	0.285714	0.571429	0.142857	0.833333	0.555556	0.666667	0.571429	0.333333	0.428571	0.625	0.555556	0.444444	0.272727	0.428571	0.3	0.166667	0.666667	0.333333	0.142857	0.3	0.8	0.5	0.333333	0.444444	0.428571	0.333333	0.384615	0.444444	0.2	0.5	0.5	0.428571	0.5	0.571429	0.5	0.111111	0.333333	0.285714	0.333333	0.2	0.166667	0.333333	0.2
Litsea_glutinosa	0	0.142857	0.25	0.375	0.2	0.25	0.285714	0.375	0.142857	0.222222	0.272727	0.25	0.222222	0.2	0.25	0.444444	0.4	0.3	0.272727	0.428571	0.3	0.4	0.428571	0.333333	0	0.3	0.125	0.5	0.142857	0.181818	0.25	0.0909091	0.2	0.181818	0.2	0.285714	0.5	0.428571	0.125	0.222222	0.125	0.428571	0.333333	0.125	0.2	0	0	0.333333	0.0909091
Litsea_glutinosa	0	0.166667	0.5	0.428571	0.25	0.5	0.333333	0.428571	0.166667	0.25	0.3	0.285714	0.25	0.222222	0.285714	0.333333	0.3	0.5	0.0833333	0.5	0.0909091	0.5	0.5	0.4	0	0.2	0.142857	0.6	0.166667	0.333333	0.125	0.1	0.307692	0.333333	0.25	0.333333	0.6	0.5	0.142857	0.25	0.142857	0.285714	0.363636	0.333333	0.375	0	0	0.571429	0.1
Mangifera_indica	0.25	0.2	0.6	0.285714	0.333333	0.142857	0.4	0.285714	0	0.5	0.333333	0.6	0.5	0.428571	0.333333	0.375	0.333333	0.375	0.333333	0.333333	0.375	0	0.333333	0.2	0.2	0.375	0.4	0.4	0.5	0.375	0.6	0.428571	0.230769	0.375	0	0.4	0.4	0.333333	0.4	0.5	0.75	0	0.166667	0	0.25	0.333333	0.25	0.25	0.111111
Mangifera_indica	0.2	0.166667	0.5	0.25	0.25	0.125	0.333333	0.25	0	0.428571	0.3	0.5	0.428571	0.375	0.285714	0.333333	0.3	0.333333	0.3	0.285714	0.333333	0	0.285714	0.166667	0.166667	0.333333	0.333333	0.333333	0.4	0.333333	0.5	0.571429	0.307692	0.333333	0	0.333333	0.333333	0.285714	0.333333	0.428571	0.6	0	0.153846	0	0.375	0.25	0.2	0.375	0.222222
Mentha_spicata	0	0.111111	0.2	0.181818	0.142857	0.333333	0.222222	0.444444	0.428571	0.181818	0.454545	0.2	0.181818	0.4	0.2	0.363636	0.333333	0.363636	0.142857	0.333333	0.0714286	0.125	0.333333	0.111111	0.111111	0.25	0.1	0.222222	0.25	0.25	0.2	0.4	0.538462	0.25	0	0.222222	0.222222	0.2	0.375	0.444444	0.222222	0.2	0.384615	0.222222	0.4	0	0.125	0.4	0.166667
Mentha_spicata	0.166667	0.6	0.428571	0.571429	0.2	0.25	0.285714	0.222222	0.142857	0.375	0.4	0.25	0.222222	0.333333	0.25	0.444444	0.4	0.3	0.4	0.25	0.444444	0.166667	0.428571	0.142857	0.142857	0.444444	0.125	0.285714	0.333333	0.181818	0.25	0.2	0.2	0.181818	0	0.125	0.285714	0.25	0.285714	0.375	0.285714	0.111111	0.230769	0	0.2	0.2	0.166667	0.2	0
Moringa_oleifera	0.166667	0.333333	0.666667	0.375	0.2	0.25	0.5	0.375	0.142857	0.375	0.4	0.428571	0.375	0.714286	0.666667	0.625	0.555556	0.625	0.272727	0.428571	0.3	0.166667	0.428571	0.333333	0.333333	0.625	0.285714	0.5	0.6	0.444444	0.666667	0.5	0.384615	0.444444	0	0.285714	0.5	0.428571	0.5	0.833333	0.8	0.111111	0.230769	0.125	0.333333	0.2	0.166667	0.333333	0.0909091
Moringa_oleifera	0.125	0.25	0.5	0.444444	0.142857	0.333333	0.375	0.444444	0.25	0.3	0.454545	0.5	0.625	0.555556	0.5	0.5	0.454545	0.5	0.454545	0.333333	0.363636	0.125	0.333333	0.25	0.25	0.666667	0.222222	0.375	0.428571	0.5	0.5	0.555556	0.428571	0.5	0	0.222222	0.375	0.333333	0.375	0.625	0.571429	0.0909091	0.285714	0.1	0.4	0.142857	0.285714	0.4	0.272727
Moringa_oleifera	0.222222	0.2	0.555556	0.25	0.111111	0.4	0.444444	0.25	0.0909091	0.25	0.285714	0.272727	0.25	0.6	0.4	0.416667	0.5	0.545455	0.384615	0.272727	0.416667	0.1	0.272727	0.2	0.2	0.545455	0.181818	0.3	0.333333	0.545455	0.555556	0.454545	0.466667	0.545455	0	0.181818	0.3	0.4	0.3	0.5	0.444444	0.166667	0.428571	0.181818	0.333333	0.111111	0.1	0.333333	0.142857
Moringa_oleifera	0.111111	0.222222	0.625	0.4	0.125	0.3	0.333333	0.4	0.1	0.4	0.416667	0.444444	0.4	0.666667	0.625	0.6	0.7	0.777778	0.307692	0.444444	0.333333	0.25	0.444444	0.375	0.222222	0.6	0.333333	0.5	0.375	0.777778	0.444444	0.5	0.615385	0.777778	0.125	0.333333	0.5	0.444444	0.333333	0.555556	0.5	0.181818	0.357143	0.333333	0.5	0.125	0.111111	0.5	0.25
Mucuna_pruriens	0.4	0.142857	0.25	0.222222	0	0.111111	0.285714	0.222222	0	0.375	0.272727	0.428571	0.375	0.2	0.428571	0.3	0.272727	0.3	0.166667	0.25	0.181818	0.166667	0.25	0.333333	0.142857	0.181818	0.5	0.285714	0.142857	0.3	0.25	0.2	0.285714	0.3	0.2	0.285714	0.285714	0.428571	0.125	0.222222	0.285714	0.111111	0.230769	0.125	0.2	0.2	0.166667	0.2	0.2
Mucuna_pruriens	0.333333	0.125	0.375	0.333333	0.166667	0.222222	0.428571	0.333333	0	0.5	0.363636	0.571429	0.5	0.3	0.375	0.4	0.363636	0.4	0.25	0.375	0.272727	0.142857	0.375	0.285714	0.125	0.272727	0.428571	0.428571	0.285714	0.4	0.375	0.444444	0.357143	0.4	0.166667	0.428571	0.428571	0.571429	0.25	0.333333	0.428571	0.1	0.307692	0.111111	0.444444	0.166667	0.142857	0.444444	0.3
Musa_paradisiaca	0.111111	0.1	0.3	0.4	0.125	0.181818	0.2	0.4	0.1	0.4	0.416667	0.625	0.75	0.363636	0.444444	0.454545	0.416667	0.454545	0.416667	0.3	0.333333	0.111111	0.3	0.222222	0.222222	0.454545	0.333333	0.333333	0.375	0.6	0.444444	0.666667	0.5	0.6	0.125	0.333333	0.333333	0.3	0.333333	0.4	0.5	0.0833333	0.266667	0.2	0.666667	0.125	0.25	0.5	0.5
Musa_paradisiaca	0	0	0	0.111111	0	0	0	0.25	0.166667	0.25	0.181818	0.125	0.111111	0.1	0.285714	0.333333	0.3	0.2	0	0.125	0	0.2	0.285714	0.166667	0.166667	0.0909091	0.333333	0.142857	0.166667	0.2	0.125	0.222222	0.307692	0.2	0.25	0.142857	0.142857	0.125	0.333333	0.25	0.142857	0.125	0.153846	0.6	0.375	0	0	0.222222	0.222222
Myrica_esculenta	0	0.285714	0.222222	0.5	0.166667	0.375	0.25	0.714286	0.5	0.5	0.666667	0.375	0.333333	0.181818	0.222222	0.4	0.363636	0.272727	0.25	0.375	0.166667	0.333333	0.571429	0.285714	0	0.166667	0.25	0.428571	0.125	0.272727	0.1	0.181818	0.357143	0.272727	0.166667	0.25	0.428571	0.375	0.25	0.333333	0.111111	0.222222	0.416667	0.25	0.3	0	0.142857	0.444444	0.181818
Myrica_esculenta	0	0.285714	0.222222	0.5	0.166667	0.375	0.25	0.714286	0.5	0.5	0.666667	0.375	0.333333	0.181818	0.222222	0.4	0.363636	0.272727	0.25	0.375	0.166667	0.333333	0.571429	0.285714	0	0.166667	0.25	0.428571	0.125	0.272727	0.1	0.181818	0.357143	0.272727	0.166667	0.25	0.428571	0.375	0.25	0.333333	0.111111	0.222222	0.416667	0.25	0.3	0	0.142857	0.444444	0.181818
Nelumbo_nucifera	0.25	0.2	0.333333	0.285714	0	0	0.166667	0.285714	0	0.5	0.333333	0.6	0.5	0.25	0.6	0.375	0.333333	0.375	0.2	0.333333	0.222222	0.25	0.333333	0.5	0.2	0.222222	0.75	0.4	0.2	0.375	0.333333	0.25	0.230769	0.375	0.333333	0.4	0.4	0.333333	0.166667	0.285714	0.4	0.142857	0.166667	0.166667	0.25	0.333333	0.25	0.25	0.25
Nelumbo_nucifera	0.2	0.181818	0.5	0.333333	0.1	0.5	0.4	0.6	0.3	0.454545	0.727273	0.5	0.454545	0.416667	0.363636	0.5	0.461538	0.636364	0.266667	0.5	0.2	0.2	0.5	0.3	0.0833333	0.285714	0.4	0.4	0.181818	0.5	0.25	0.307692	0.642857	0.5	0.1	0.4	0.4	0.5	0.272727	0.454545	0.272727	0.25	0.75	0.272727	0.416667	0.1	0.2	0.545455	0.214286
Nerium_oleander	0.142857	0.285714	0.222222	0.333333	0	0.1	0.111111	0.333333	0.285714	0.333333	0.363636	0.222222	0.2	0.444444	0.571429	0.555556	0.666667	0.4	0.153846	0.222222	0.166667	0.333333	0.571429	0.285714	0.285714	0.4	0.428571	0.25	0.285714	0.4	0.222222	0.3	0.461538	0.4	0.166667	0.111111	0.25	0.222222	0.428571	0.5	0.25	0.222222	0.307692	0.428571	0.3	0.166667	0.142857	0.181818	0.181818
Nerium_oleander	0.333333	0.25	0.4	0.333333	0.5	0.166667	0.2	0.142857	0	0.333333	0.222222	0.4	0.333333	0.285714	0.166667	0.25	0.222222	0.25	0.222222	0.166667	0.25	0	0.4	0	0.25	0.25	0.2	0.2	0.666667	0.25	0.4	0.285714	0.153846	0.25	0	0.2	0.2	0.166667	0.5	0.333333	0.5	0	0.181818	0	0.285714	0.5	0.333333	0.125	0
Ocimum_tenuiflorum	0.285714	0.111111	0.2	0.181818	0.142857	0.333333	0.222222	0.3	0.25	0.3	0.333333	0.333333	0.3	0.4	0.2	0.363636	0.454545	0.25	0.333333	0.0909091	0.25	0	0.333333	0	0.25	0.363636	0.222222	0.1	0.428571	0.5	0.333333	0.555556	0.428571	0.5	0	0.1	0.1	0.2	0.571429	0.444444	0.375	0	0.384615	0.222222	0.4	0.142857	0.285714	0.166667	0.166667
Ocimum_tenuiflorum	0.333333	0.285714	0.375	0.333333	0.166667	0.375	0.428571	0.333333	0.285714	0.333333	0.363636	0.222222	0.2	0.444444	0.375	0.555556	0.5	0.4	0.153846	0.222222	0.166667	0.142857	0.571429	0.125	0.285714	0.4	0.25	0.25	0.5	0.272727	0.375	0.3	0.357143	0.272727	0	0.111111	0.25	0.375	0.666667	0.714286	0.428571	0.1	0.416667	0.25	0.3	0.166667	0.142857	0.181818	0
Ocimum_tenuiflorum	0.2	0.181818	0.25	0.333333	0.1	0.363636	0.272727	0.454545	0.3	0.333333	0.583333	0.363636	0.333333	0.416667	0.363636	0.5	0.461538	0.5	0.1875	0.363636	0.125	0.2	0.5	0.181818	0.3	0.285714	0.272727	0.272727	0.3	0.384615	0.25	0.307692	0.533333	0.384615	0.1	0.272727	0.272727	0.363636	0.4	0.454545	0.272727	0.363636	0.75	0.272727	0.416667	0.1	0.2	0.307692	0.214286
Ocimum_tenuiflorum	0.285714	0.25	0.5	0.3	0.142857	0.333333	0.571429	0.444444	0.25	0.444444	0.454545	0.333333	0.3	0.555556	0.5	0.666667	0.6	0.5	0.230769	0.333333	0.25	0.125	0.5	0.25	0.25	0.5	0.375	0.375	0.428571	0.363636	0.5	0.4	0.428571	0.363636	0	0.222222	0.375	0.5	0.571429	0.857143	0.571429	0.0909091	0.384615	0.222222	0.272727	0.142857	0.125	0.272727	0.0769231
Oryza_sativa	0	0	0	0	0	0.166667	0	0.142857	0.25	0	0.1	0.166667	0.142857	0	0	0	0	0	0.1	0	0	0	0	0	0	0	0	0	0	0.111111	0	0.285714	0.153846	0.111111	0	0	0	0	0	0	0	0	0.0833333	0	0.285714	0	0.333333	0.285714	0.285714
Oryza_sativa	0.142857	0.285714	0.571429	0.333333	0.166667	0.222222	0.428571	0.333333	0.125	0.333333	0.363636	0.375	0.333333	0.444444	0.375	0.4	0.363636	0.4	0.25	0.375	0.272727	0.142857	0.375	0.285714	0.125	0.4	0.25	0.428571	0.285714	0.272727	0.375	0.444444	0.357143	0.272727	0	0.25	0.428571	0.375	0.25	0.5	0.428571	0.1	0.214286	0	0.3	0.166667	0.142857	0.444444	0.181818
Peristrophe_bicalyculata	0.181818	0.272727	0.142857	0.416667	0	0.142857	0.153846	0.214286	0.166667	0.307692	0.428571	0.142857	0.214286	0.285714	0.333333	0.357143	0.333333	0.357143	0.176471	0.230769	0.1875	0.181818	0.333333	0.166667	0.166667	0.266667	0.25	0.153846	0.166667	0.1875	0.142857	0.2	0.411765	0.1875	0.0909091	0.153846	0.153846	0.230769	0.25	0.307692	0.153846	0.230769	0.375	0.25	0.285714	0.0909091	0.0833333	0.2	0.2
Peristrophe_bicalyculata	0.0833333	0.166667	0.454545	0.416667	0.0909091	0.230769	0.25	0.307692	0.0769231	0.307692	0.428571	0.333333	0.416667	0.5	0.454545	0.461538	0.428571	0.727273	0.25	0.454545	0.266667	0.181818	0.333333	0.272727	0.166667	0.461538	0.25	0.363636	0.272727	0.461538	0.333333	0.384615	0.6	0.461538	0.0909091	0.363636	0.363636	0.333333	0.25	0.416667	0.363636	0.230769	0.375	0.25	0.5	0.0909091	0.0833333	0.5	0.285714
Phoenix_dactylifera	0.111111	0.1	0.3	0.272727	0.125	0.3	0.5	0.555556	0.222222	0.4	0.416667	0.3	0.272727	0.25	0.3	0.454545	0.416667	0.333333	0.214286	0.444444	0.230769	0.25	0.444444	0.375	0.1	0.230769	0.333333	0.5	0.1	0.230769	0.3	0.153846	0.3125	0.230769	0.125	0.333333	0.5	0.625	0.2	0.4	0.2	0.444444	0.583333	0.2	0.153846	0	0	0.363636	0.25
Phoenix_dactylifera	0.125	0.111111	0.2	0.181818	0	0.2	0.375	0.444444	0.25	0.3	0.333333	0.2	0.181818	0.166667	0.333333	0.363636	0.333333	0.25	0.142857	0.333333	0.153846	0.285714	0.333333	0.428571	0.111111	0.153846	0.375	0.375	0	0.153846	0.2	0.0769231	0.25	0.153846	0.142857	0.222222	0.375	0.5	0.1	0.3	0.1	0.5	0.5	0.222222	0.0769231	0	0	0.272727	0.272727
Phyllanthus_emblica	0	0	0.333333	0.285714	0.333333	0.142857	0.4	0.5	0	0.5	0.333333	0.6	0.5	0.25	0.333333	0.375	0.333333	0.375	0.2	0.6	0.222222	0.25	0.333333	0.5	0	0.222222	0.4	0.75	0.2	0.375	0.333333	0.25	0.230769	0.375	0.333333	0.75	0.75	0.6	0.166667	0.285714	0.4	0.142857	0.166667	0.166667	0.25	0	0	0.428571	0.25
Phyllanthus_emblica	0	0	0.333333	0.285714	0.333333	0.142857	0.4	0.5	0	0.5	0.333333	0.6	0.5	0.25	0.333333	0.375	0.333333	0.375	0.2	0.6	0.222222	0.25	0.333333	0.5	0	0.222222	0.4	0.75	0.2	0.375	0.333333	0.25	0.230769	0.375	0.333333	0.75	0.75	0.6	0.166667	0.285714	0.4	0.142857	0.166667	0.166667	0.25	0	0	0.428571	0.25
Phyllanthus_fraternus	0.142857	0.125	0.375	0.333333	0.166667	0.222222	0.25	0.714286	0.285714	0.714286	0.666667	0.833333	0.714286	0.3	0.375	0.555556	0.5	0.4	0.363636	0.375	0.272727	0.142857	0.571429	0.285714	0.125	0.272727	0.666667	0.428571	0.285714	0.555556	0.375	0.444444	0.461538	0.555556	0.166667	0.428571	0.428571	0.375	0.428571	0.5	0.428571	0.1	0.416667	0.25	0.444444	0.166667	0.333333	0.444444	0.3
Phyllanthus_fraternus	0.142857	0.125	0.375	0.333333	0.166667	0.222222	0.25	0.714286	0.285714	0.714286	0.666667	0.833333	0.714286	0.3	0.375	0.555556	0.5	0.4	0.363636	0.375	0.272727	0.142857	0.571429	0.285714	0.125	0.272727	0.666667	0.428571	0.285714	0.555556	0.375	0.444444	0.461538	0.555556	0.166667	0.428571	0.428571	0.375	0.428571	0.5	0.428571	0.1	0.416667	0.25	0.444444	0.166667	0.333333	0.444444	0.3
Pinus_roxburghii	0.285714	0.111111	0.2	0.181818	0	0.0909091	0.222222	0.181818	0.111111	0.3	0.230769	0.2	0.3	0.4	0.333333	0.363636	0.454545	0.25	0.333333	0.0909091	0.363636	0	0.2	0.111111	0.25	0.5	0.375	0.1	0.25	0.363636	0.333333	0.4	0.333333	0.363636	0	0.1	0.1	0.2	0.375	0.444444	0.375	0	0.2	0.222222	0.166667	0.142857	0.125	0.0769231	0.272727
Pinus_roxburghii	0.166667	0.142857	0.25	0.222222	0	0	0.125	0.222222	0.142857	0.375	0.272727	0.25	0.375	0.333333	0.25	0.3	0.4	0.181818	0.4	0.111111	0.444444	0	0.25	0.142857	0.142857	0.444444	0.5	0.125	0.142857	0.3	0.25	0.333333	0.285714	0.3	0	0.125	0.125	0.111111	0.285714	0.375	0.285714	0	0.142857	0.125	0.0909091	0.2	0.166667	0.0909091	0.333333
Pinus_roxburghii	0.2	0.181818	0.25	0.333333	0.1	0.25	0.272727	0.230769	0.181818	0.230769	0.266667	0.153846	0.230769	0.307692	0.25	0.384615	0.357143	0.285714	0.266667	0.153846	0.285714	0.0909091	0.363636	0.0833333	0.3	0.384615	0.166667	0.166667	0.3	0.2	0.363636	0.307692	0.352941	0.2	0	0.0769231	0.166667	0.25	0.4	0.454545	0.272727	0.25	0.5	0.166667	0.307692	0.1	0.0909091	0.214286	0.214286
Piper_longum	0.25	0	0.142857	0.125	0.333333	0.333333	0.4	0.125	0	0.125	0.0909091	0.142857	0.125	0.25	0.142857	0.222222	0.2	0.222222	0.0909091	0.142857	0.1	0	0.142857	0	0.2	0.222222	0	0.166667	0.5	0.222222	0.333333	0.25	0.142857	0.222222	0	0.166667	0.166667	0.333333	0.4	0.285714	0.4	0	0.166667	0.166667	0.25	0	0	0.111111	0
Piper_longum	0.125	0.25	0.714286	0.3	0.142857	0.333333	0.375	0.444444	0.25	0.444444	0.454545	0.333333	0.3	0.555556	0.5	0.666667	0.6	0.666667	0.230769	0.333333	0.25	0.125	0.5	0.25	0.25	0.5	0.375	0.375	0.428571	0.5	0.5	0.4	0.538462	0.5	0	0.222222	0.375	0.333333	0.571429	0.857143	0.571429	0.0909091	0.384615	0.375	0.4	0.142857	0.125	0.4	0.0769231
Polygonatum_cirrhifolium	0	0.125	0.375	0.333333	0.166667	0.222222	0.428571	0.714286	0.285714	0.5	0.5	0.375	0.333333	0.3	0.375	0.555556	0.5	0.4	0.153846	0.571429	0.166667	0.333333	0.571429	0.5	0	0.272727	0.428571	0.666667	0.125	0.272727	0.222222	0.181818	0.357143	0.272727	0.166667	0.428571	0.666667	0.571429	0.25	0.5	0.25	0.222222	0.307692	0.25	0.181818	0	0	0.444444	0.181818
Polygonatum_cirrhifolium	0.125	0.111111	0.333333	0.3	0.142857	0.0909091	0.222222	0.444444	0.111111	0.625	0.454545	0.5	0.444444	0.4	0.333333	0.5	0.6	0.363636	0.333333	0.333333	0.363636	0.125	0.5	0.25	0.111111	0.363636	0.571429	0.375	0.25	0.5	0.333333	0.4	0.428571	0.5	0.142857	0.375	0.375	0.333333	0.375	0.444444	0.375	0.0909091	0.285714	0.222222	0.272727	0.142857	0.125	0.272727	0.272727
Pongamia_pinnata	0.333333	0.25	0.166667	0.142857	0	0	0	0	0	0.142857	0.1	0.166667	0.142857	0.285714	0.4	0.25	0.222222	0.25	0.1	0	0.111111	0	0.166667	0	0.666667	0.25	0.2	0	0.666667	0.25	0.4	0.285714	0.153846	0.25	0	0	0	0	0.5	0.333333	0.5	0	0.0833333	0.2	0.285714	0.5	0.333333	0	0
Pongamia_pinnata	0.166667	0.142857	0.428571	0.222222	0.2	0.111111	0.285714	0.222222	0	0.375	0.272727	0.428571	0.375	0.5	0.428571	0.444444	0.4	0.444444	0.272727	0.25	0.3	0	0.25	0.142857	0.333333	0.444444	0.285714	0.285714	0.6	0.444444	0.666667	0.714286	0.384615	0.444444	0	0.285714	0.285714	0.25	0.5	0.571429	0.8	0	0.142857	0.125	0.5	0.2	0.166667	0.333333	0.2
Pongamia_pinnata	0.166667	0.142857	0.428571	0.222222	0.2	0.111111	0.285714	0.222222	0	0.375	0.272727	0.428571	0.375	0.5	0.428571	0.444444	0.4	0.444444	0.272727	0.25	0.3	0	0.25	0.142857	0.333333	0.444444	0.285714	0.285714	0.6	0.444444	0.666667	0.714286	0.384615	0.444444	0	0.285714	0.285714	0.25	0.5	0.571429	0.8	0	0.142857	0.125	0.5	0.2	0.166667	0.333333	0.2
Pongamia_pinnata	0.166667	0.142857	0.428571	0.222222	0.2	0.111111	0.285714	0.222222	0	0.375	0.272727	0.428571	0.375	0.5	0.428571	0.444444	0.4	0.444444	0.272727	0.25	0.3	0	0.25	0.142857	0.333333	0.444444	0.285714	0.285714	0.6	0.444444	0.666667	0.714286	0.384615	0.444444	0	0.285714	0.285714	0.25	0.5	0.571429	0.8	0	0.142857	0.125	0.5	0.2	0.166667	0.333333	0.2
Pongamia_pinnata	0.333333	0.25	0.166667	0.142857	0	0	0	0	0	0.142857	0.1	0.166667	0.142857	0.285714	0.4	0.25	0.222222	0.25	0.1	0	0.111111	0	0.166667	0	0.666667	0.25	0.2	0	0.666667	0.25	0.4	0.285714	0.153846	0.25	0	0	0	0	0.5	0.333333	0.5	0	0.0833333	0.2	0.285714	0.5	0.333333	0	0
Prunus_avium	0.1	0.333333	0.4	0.5	0.111111	0.166667	0.3	0.5	0.2	0.666667	0.636364	0.4	0.363636	0.454545	0.555556	0.7	0.636364	0.545455	0.285714	0.4	0.307692	0.222222	0.555556	0.333333	0.333333	0.416667	0.444444	0.444444	0.333333	0.416667	0.4	0.333333	0.466667	0.416667	0.111111	0.3	0.444444	0.4	0.444444	0.666667	0.444444	0.272727	0.428571	0.3	0.333333	0.111111	0.1	0.333333	0.230769
Prunus_avium	0.166667	0.142857	0.25	0.375	0.2	0.25	0.125	0.375	0.142857	0.375	0.4	0.666667	0.571429	0.333333	0.428571	0.444444	0.4	0.444444	0.272727	0.25	0.181818	0.166667	0.428571	0.142857	0.333333	0.3	0.285714	0.285714	0.6	0.625	0.428571	0.5	0.384615	0.625	0.2	0.285714	0.285714	0.25	0.5	0.375	0.5	0.111111	0.333333	0.285714	0.714286	0.2	0.4	0.333333	0.2
Prunus_avium	0.166667	0.142857	0.25	0.375	0.2	0.25	0.125	0.375	0.142857	0.375	0.4	0.666667	0.571429	0.333333	0.428571	0.444444	0.4	0.444444	0.272727	0.25	0.181818	0.166667	0.428571	0.142857	0.333333	0.3	0.285714	0.285714	0.6	0.625	0.428571	0.5	0.384615	0.625	0.2	0.285714	0.285714	0.25	0.5	0.375	0.5	0.111111	0.333333	0.285714	0.714286	0.2	0.4	0.333333	0.2
Pterocarpus_marsupium	0.2	0.166667	0.285714	0.25	0	0	0.142857	0.25	0	0.428571	0.3	0.5	0.428571	0.375	0.8	0.5	0.444444	0.5	0.181818	0.285714	0.2	0.2	0.285714	0.4	0.4	0.333333	0.6	0.333333	0.4	0.5	0.5	0.375	0.307692	0.5	0.25	0.333333	0.333333	0.285714	0.333333	0.428571	0.6	0.125	0.153846	0.333333	0.375	0.25	0.2	0.222222	0.222222
Pterocarpus_marsupium	0.2	0.166667	0.285714	0.25	0	0	0.142857	0.25	0	0.428571	0.3	0.5	0.428571	0.375	0.8	0.5	0.444444	0.5	0.181818	0.285714	0.2	0.2	0.285714	0.4	0.4	0.333333	0.6	0.333333	0.4	0.5	0.5	0.375	0.307692	0.5	0.25	0.333333	0.333333	0.285714	0.333333	0.428571	0.6	0.125	0.153846	0.333333	0.375	0.25	0.2	0.222222	0.222222
Pterocarpus_marsupium	0	0	0.166667	0.142857	0	0	0.2	0.333333	0	0.333333	0.222222	0.4	0.333333	0.125	0.4	0.25	0.222222	0.25	0.1	0.4	0.111111	0.333333	0.166667	0.666667	0	0.111111	0.5	0.5	0	0.25	0.166667	0.125	0.153846	0.25	0.5	0.5	0.5	0.4	0	0.142857	0.2	0.166667	0.0833333	0.2	0.125	0	0	0.285714	0.285714
Pueraria_tuberosa	0	0.2	0.333333	0.285714	0	0.142857	0.4	0.5	0.2	0.285714	0.333333	0.333333	0.285714	0.25	0.6	0.375	0.333333	0.375	0.0909091	0.6	0.1	0.666667	0.333333	1	0	0.222222	0.4	0.75	0	0.222222	0.142857	0.111111	0.230769	0.222222	0.333333	0.4	0.75	0.6	0	0.285714	0.166667	0.333333	0.166667	0.166667	0.111111	0	0	0.428571	0.25
Pueraria_tuberosa	0.125	0.25	0.333333	0.3	0	0.2	0.222222	0.625	0.428571	0.444444	0.6	0.5	0.444444	0.272727	0.5	0.5	0.454545	0.363636	0.230769	0.333333	0.153846	0.285714	0.5	0.428571	0.111111	0.25	0.571429	0.375	0.111111	0.363636	0.2	0.272727	0.538462	0.363636	0.142857	0.222222	0.375	0.333333	0.222222	0.444444	0.222222	0.2	0.384615	0.222222	0.272727	0.142857	0.285714	0.4	0.272727
Punica_granatum	0	0.25	0.4	0.142857	0	0.166667	0.5	0.333333	0.25	0.142857	0.222222	0.166667	0.142857	0.285714	0.4	0.25	0.222222	0.25	0.1	0.4	0.111111	0.333333	0.166667	0.666667	0	0.25	0.2	0.5	0	0.111111	0.166667	0.125	0.153846	0.111111	0	0.2	0.5	0.4	0	0.333333	0.2	0.166667	0.0833333	0	0	0	0	0.285714	0.125
Punica_granatum	0	0.125	0.571429	0.333333	0.166667	0.375	0.428571	0.714286	0.285714	0.5	0.5	0.375	0.333333	0.3	0.375	0.555556	0.5	0.555556	0.153846	0.571429	0.166667	0.333333	0.571429	0.5	0	0.272727	0.428571	0.666667	0.125	0.4	0.222222	0.181818	0.461538	0.4	0.166667	0.428571	0.666667	0.571429	0.25	0.5	0.25	0.222222	0.416667	0.428571	0.3	0	0	0.625	0.181818
Punica_granatum	0	0.285714	0.375	0.5	0.166667	0.222222	0.428571	0.714286	0.285714	0.714286	0.666667	0.375	0.333333	0.3	0.375	0.555556	0.5	0.4	0.25	0.571429	0.272727	0.333333	0.571429	0.5	0	0.272727	0.428571	0.666667	0.125	0.272727	0.222222	0.181818	0.357143	0.272727	0.166667	0.428571	0.666667	0.571429	0.25	0.5	0.25	0.222222	0.307692	0.25	0.181818	0	0	0.444444	0.181818
Punica_granatum	0	0.285714	0.222222	0.5	0.166667	0.222222	0.25	0.5	0.285714	0.5	0.5	0.222222	0.2	0.3	0.375	0.555556	0.5	0.4	0.153846	0.375	0.166667	0.333333	0.571429	0.285714	0.125	0.272727	0.25	0.428571	0.285714	0.272727	0.222222	0.181818	0.357143	0.272727	0.166667	0.25	0.428571	0.375	0.428571	0.5	0.25	0.222222	0.307692	0.428571	0.3	0	0	0.3	0.0833333
Raphanus_raphanistrum	0	0	0.166667	0.142857	0.5	0.166667	0.2	0.333333	0.25	0.333333	0.222222	0.166667	0.142857	0.125	0	0.25	0.222222	0.111111	0.1	0.166667	0.111111	0	0.4	0	0	0.111111	0.2	0.2	0.25	0.111111	0.166667	0.125	0.153846	0.111111	0	0.2	0.2	0.166667	0.5	0.333333	0.2	0	0.181818	0.2	0.125	0	0	0.125	0
Raphanus_raphanistrum	0.142857	0.285714	0.375	0.333333	0.166667	0.222222	0.25	0.333333	0.285714	0.333333	0.363636	0.222222	0.2	0.625	0.375	0.555556	0.666667	0.4	0.25	0.222222	0.272727	0.142857	0.571429	0.125	0.285714	0.555556	0.25	0.25	0.5	0.4	0.375	0.444444	0.461538	0.4	0	0.111111	0.25	0.222222	0.666667	0.714286	0.428571	0.1	0.307692	0.25	0.3	0.166667	0.142857	0.181818	0.0833333
Raphanus_raphanistrum	0.125	0.25	0.333333	0.444444	0.142857	0.2	0.222222	0.444444	0.25	0.444444	0.454545	0.333333	0.3	0.4	0.333333	0.5	0.6	0.363636	0.230769	0.333333	0.25	0.285714	0.714286	0.25	0.111111	0.363636	0.375	0.375	0.25	0.363636	0.2	0.4	0.538462	0.363636	0.142857	0.222222	0.375	0.333333	0.375	0.444444	0.222222	0.2	0.384615	0.222222	0.4	0.142857	0.125	0.4	0.272727
Ricinus_communis	0	0.142857	0.428571	0.222222	0.2	0.666667	0.285714	0.375	0.333333	0.1	0.272727	0.25	0.222222	0.2	0.111111	0.181818	0.166667	0.3	0.272727	0.25	0.181818	0.166667	0.25	0.142857	0	0.181818	0	0.285714	0.142857	0.3	0.25	0.2	0.285714	0.3	0	0.125	0.285714	0.25	0.125	0.222222	0.125	0.25	0.454545	0.125	0.333333	0	0.166667	0.5	0.0909091
Ricinus_communis	0.2	0	0.125	0.111111	0.25	0.5	0.333333	0.25	0.166667	0.111111	0.181818	0.285714	0.25	0.222222	0.125	0.2	0.181818	0.2	0.181818	0.125	0.0909091	0	0.125	0	0.166667	0.2	0	0.142857	0.4	0.333333	0.285714	0.375	0.214286	0.333333	0	0.142857	0.142857	0.285714	0.333333	0.25	0.333333	0	0.25	0.142857	0.375	0	0.2	0.222222	0.1
Ricinus_communis	0.166667	0	0.428571	0.1	0.2	0.428571	0.5	0.222222	0	0.222222	0.166667	0.25	0.222222	0.2	0.111111	0.181818	0.166667	0.3	0.272727	0.25	0.3	0	0.111111	0.142857	0	0.181818	0.125	0.285714	0.142857	0.3	0.428571	0.2	0.2	0.3	0	0.285714	0.285714	0.428571	0.125	0.222222	0.285714	0.111111	0.333333	0.125	0.2	0	0	0.333333	0.0909091
Rubia_cordifolia	0.0909091	0.0833333	0.25	0.230769	0.1	0.153846	0.166667	0.333333	0.181818	0.333333	0.461538	0.363636	0.454545	0.416667	0.153846	0.285714	0.357143	0.285714	0.583333	0.25	0.5	0	0.25	0.0833333	0.0833333	0.384615	0.272727	0.166667	0.181818	0.384615	0.363636	0.545455	0.533333	0.384615	0	0.272727	0.166667	0.153846	0.272727	0.333333	0.272727	0.153846	0.4	0.0769231	0.307692	0.1	0.2	0.307692	0.416667
Rubia_cordifolia	0.2	0.166667	0.285714	0.25	0.25	0.125	0.142857	0.111111	0	0.25	0.181818	0.285714	0.25	0.222222	0.125	0.2	0.181818	0.2	0.3	0.125	0.333333	0	0.285714	0	0.166667	0.2	0.142857	0.142857	0.4	0.2	0.5	0.375	0.214286	0.2	0	0.142857	0.142857	0.125	0.333333	0.25	0.333333	0.125	0.25	0	0.375	0.25	0.2	0.222222	0.1
Saccharum_officinarum	0	0	0	0.142857	0	0.166667	0	0.333333	0.25	0.142857	0.222222	0.4	0.333333	0	0.166667	0.111111	0.1	0.111111	0.1	0.166667	0	0.333333	0.166667	0.25	0	0	0.2	0.2	0	0.25	0	0.125	0.153846	0.25	0.5	0.2	0.2	0.166667	0	0	0	0.166667	0.181818	0.2	0.285714	0	0.333333	0.285714	0.285714
Saccharum_officinarum	0.125	0.111111	0.5	0.3	0.142857	0.333333	0.222222	0.625	0.25	0.625	0.6	0.714286	0.625	0.272727	0.333333	0.5	0.454545	0.5	0.333333	0.333333	0.25	0.125	0.5	0.25	0.111111	0.25	0.571429	0.375	0.25	0.666667	0.333333	0.4	0.538462	0.666667	0.142857	0.375	0.375	0.333333	0.375	0.444444	0.375	0.0909091	0.5	0.375	0.555556	0.142857	0.285714	0.555556	0.272727
Saccharum_officinarum	0.333333	0	0.166667	0	0	0.166667	0.5	0.142857	0	0.142857	0.1	0.166667	0.142857	0.125	0.166667	0.111111	0.1	0.111111	0.1	0.166667	0.111111	0	0	0.25	0	0.111111	0.2	0.2	0	0.111111	0.166667	0.125	0.0714286	0.111111	0	0.2	0.2	0.4	0	0.142857	0.2	0	0.0833333	0	0	0	0	0.125	0.125
Saccharum_officinarum	0.222222	0.2	0.4	0.363636	0.111111	0.272727	0.444444	0.363636	0.0909091	0.363636	0.5	0.4	0.363636	0.6	0.555556	0.545455	0.5	0.7	0.2	0.555556	0.214286	0.222222	0.4	0.333333	0.333333	0.416667	0.3	0.444444	0.333333	0.416667	0.4	0.333333	0.466667	0.416667	0.111111	0.444444	0.444444	0.555556	0.3	0.5	0.444444	0.4	0.538462	0.181818	0.333333	0.111111	0.1	0.333333	0.230769
Salvadora_persica	0	0.166667	0.285714	0.25	0.25	0.5	0.333333	0.428571	0.4	0.111111	0.444444	0.285714	0.25	0.375	0.125	0.2	0.181818	0.333333	0.181818	0.5	0.0909091	0.2	0.285714	0.166667	0	0.2	0	0.333333	0.166667	0.2	0.125	0.222222	0.307692	0.2	0	0.333333	0.333333	0.285714	0.142857	0.25	0.142857	0.285714	0.363636	0	0.222222	0	0.2	0.375	0.1
Salvadora_persica	0.0909091	0.3	0.5	0.333333	0.1	0.363636	0.272727	0.333333	0.181818	0.333333	0.583333	0.363636	0.333333	0.545455	0.363636	0.384615	0.357143	0.636364	0.357143	0.363636	0.285714	0.0909091	0.25	0.181818	0.181818	0.384615	0.166667	0.272727	0.3	0.5	0.363636	0.545455	0.642857	0.5	0	0.272727	0.272727	0.25	0.272727	0.454545	0.4	0.153846	0.4	0.166667	0.545455	0.1	0.2	0.545455	0.214286
Salvadora_persica	0.0909091	0.3	0.5	0.333333	0.1	0.363636	0.272727	0.333333	0.181818	0.333333	0.583333	0.363636	0.333333	0.545455	0.363636	0.384615	0.357143	0.636364	0.357143	0.363636	0.285714	0.0909091	0.25	0.181818	0.181818	0.384615	0.166667	0.272727	0.3	0.5	0.363636	0.545455	0.642857	0.5	0	0.272727	0.272727	0.25	0.272727	0.454545	0.4	0.153846	0.4	0.166667	0.545455	0.1	0.2	0.545455	0.214286
Selinum_vaginatum	0.166667	0.142857	0.25	0.222222	0	0.25	0.5	0.571429	0.333333	0.375	0.4	0.25	0.222222	0.2	0.428571	0.444444	0.4	0.3	0.0769231	0.428571	0.0833333	0.4	0.428571	0.6	0	0.181818	0.5	0.5	0	0.181818	0.111111	0.0909091	0.285714	0.181818	0.2	0.285714	0.5	0.666667	0.125	0.375	0.125	0.25	0.333333	0.285714	0.0909091	0	0	0.333333	0.2
Selinum_vaginatum	0.142857	0.125	0.1	0.2	0	0.222222	0.25	0.333333	0.285714	0.2	0.25	0.1	0.0909091	0.181818	0.375	0.4	0.363636	0.272727	0	0.222222	0	0.333333	0.375	0.285714	0.285714	0.166667	0.25	0.25	0.125	0.166667	0.1	0.0833333	0.266667	0.166667	0.166667	0.111111	0.25	0.375	0.25	0.333333	0.111111	0.375	0.416667	0.428571	0.181818	0	0	0.181818	0.181818
Senna_alexandrina	0	0	0.2	0.166667	1	0.2	0.25	0.166667	0	0.166667	0.111111	0.2	0.166667	0.142857	0	0.125	0.111111	0.125	0.111111	0.2	0.125	0	0.2	0	0	0.125	0	0.25	0.333333	0.125	0.2	0.142857	0.0769231	0.125	0	0.25	0.25	0.2	0.25	0.166667	0.25	0	0.0909091	0	0.142857	0	0	0.142857	0
Senna_alexandrina	0	0	0.2	0.166667	1	0.2	0.25	0.166667	0	0.166667	0.111111	0.2	0.166667	0.142857	0	0.125	0.111111	0.125	0.111111	0.2	0.125	0	0.2	0	0	0.125	0	0.25	0.333333	0.125	0.2	0.142857	0.0769231	0.125	0	0.25	0.25	0.2	0.25	0.166667	0.25	0	0.0909091	0	0.142857	0	0	0.142857	0
Sesamum_indicum	0.142857	0.214286	0.357143	0.333333	0.0714286	0.357143	0.285714	0.333333	0.214286	0.333333	0.4375	0.266667	0.333333	0.4	0.266667	0.375	0.4375	0.375	0.4375	0.1875	0.375	0.0666667	0.266667	0.133333	0.133333	0.466667	0.2	0.2	0.214286	0.466667	0.266667	0.5	0.588235	0.466667	0	0.125	0.2	0.266667	0.285714	0.428571	0.285714	0.0555556	0.388889	0.2	0.4	0.0714286	0.142857	0.4	0.3125
Sesamum_indicum	0.2	0.3	0.25	0.333333	0	0.25	0.272727	0.230769	0.181818	0.230769	0.357143	0.25	0.333333	0.307692	0.363636	0.384615	0.357143	0.285714	0.583333	0.153846	0.5	0.0909091	0.153846	0.181818	0.181818	0.5	0.166667	0.166667	0.181818	0.285714	0.363636	0.307692	0.277778	0.285714	0	0.0769231	0.166667	0.25	0.166667	0.333333	0.272727	0.153846	0.3125	0.0769231	0.214286	0.1	0.2	0.214286	0.214286
Sesbania_bispinosa	0	0.125	0.375	0.2	0.166667	0.375	0.428571	0.714286	0.5	0.333333	0.5	0.375	0.333333	0.444444	0.222222	0.4	0.5	0.272727	0.363636	0.375	0.272727	0.142857	0.375	0.285714	0	0.4	0.25	0.428571	0.125	0.4	0.222222	0.444444	0.461538	0.4	0	0.25	0.428571	0.375	0.25	0.5	0.25	0.1	0.307692	0.111111	0.181818	0	0.142857	0.444444	0.3
Sesbania_bispinosa	0	0.142857	0.25	0.222222	0.2	0.428571	0.285714	0.571429	0.6	0.222222	0.4	0.25	0.222222	0.333333	0.111111	0.3	0.4	0.181818	0.272727	0.25	0.181818	0.166667	0.428571	0.142857	0	0.3	0.125	0.285714	0.142857	0.3	0.111111	0.333333	0.384615	0.3	0	0.125	0.285714	0.25	0.285714	0.375	0.125	0.111111	0.333333	0.125	0.2	0	0.166667	0.333333	0.2
Sphaeranthus_indicus	0.181818	0.166667	0.454545	0.307692	0.0909091	0.454545	0.363636	0.545455	0.272727	0.416667	0.538462	0.454545	0.416667	0.384615	0.454545	0.583333	0.538462	0.583333	0.25	0.333333	0.1875	0.181818	0.454545	0.272727	0.166667	0.357143	0.363636	0.363636	0.272727	0.583333	0.333333	0.5	0.714286	0.583333	0.0909091	0.25	0.363636	0.454545	0.363636	0.545455	0.363636	0.142857	0.571429	0.363636	0.636364	0.0909091	0.181818	0.636364	0.285714
Sphaeranthus_indicus	0.2	0.0833333	0.363636	0.230769	0.1	0.363636	0.272727	0.454545	0.181818	0.454545	0.461538	0.5	0.454545	0.307692	0.363636	0.5	0.461538	0.5	0.266667	0.25	0.2	0.0909091	0.363636	0.181818	0.181818	0.285714	0.4	0.272727	0.3	0.636364	0.363636	0.545455	0.642857	0.636364	0.1	0.272727	0.272727	0.363636	0.4	0.454545	0.4	0.0714286	0.5	0.4	0.7	0.1	0.2	0.545455	0.307692
Spondias_pinnata	0.2	0.166667	0.285714	0.25	0	0	0.142857	0.428571	0.166667	0.666667	0.444444	0.5	0.428571	0.222222	0.5	0.5	0.444444	0.333333	0.181818	0.285714	0.2	0.2	0.5	0.4	0.166667	0.2	1	0.333333	0.166667	0.333333	0.285714	0.222222	0.307692	0.333333	0.25	0.333333	0.333333	0.285714	0.333333	0.428571	0.333333	0.125	0.25	0.333333	0.222222	0.25	0.2	0.222222	0.222222
Spondias_pinnata	0	0	0.285714	0.25	0.25	0.125	0.333333	0.666667	0.166667	0.666667	0.444444	0.5	0.428571	0.222222	0.285714	0.5	0.444444	0.333333	0.181818	0.5	0.2	0.2	0.5	0.4	0	0.2	0.6	0.6	0.166667	0.333333	0.285714	0.222222	0.307692	0.333333	0.25	0.6	0.6	0.5	0.333333	0.428571	0.333333	0.125	0.25	0.333333	0.222222	0	0	0.375	0.222222
Stereospermum_chelonoides	0.125	0.25	0.5	0.444444	0.142857	0.333333	0.375	0.857143	0.428571	0.625	0.777778	0.714286	0.625	0.4	0.5	0.666667	0.6	0.5	0.333333	0.5	0.25	0.285714	0.714286	0.428571	0.111111	0.363636	0.571429	0.571429	0.25	0.5	0.333333	0.4	0.538462	0.5	0.142857	0.375	0.571429	0.5	0.375	0.625	0.375	0.2	0.5	0.222222	0.4	0.142857	0.285714	0.555556	0.272727
Stereospermum_chelonoides	0.166667	0.333333	0.428571	0.375	0.2	0.428571	0.285714	0.571429	0.6	0.375	0.555556	0.428571	0.375	0.333333	0.25	0.444444	0.4	0.3	0.272727	0.25	0.181818	0.166667	0.666667	0.142857	0.142857	0.3	0.285714	0.285714	0.333333	0.3	0.25	0.333333	0.384615	0.3	0	0.125	0.285714	0.25	0.5	0.571429	0.285714	0.111111	0.454545	0.125	0.333333	0.2	0.4	0.333333	0.0909091
Syzygium_aromaticum	0	0	0.333333	0.125	0.333333	0.142857	0.4	0.5	0.2	0.5	0.333333	0.333333	0.285714	0.25	0.142857	0.375	0.333333	0.222222	0.2	0.333333	0.222222	0	0.333333	0.2	0	0.222222	0.4	0.4	0.2	0.222222	0.333333	0.25	0.230769	0.222222	0	0.4	0.4	0.333333	0.4	0.5	0.4	0	0.166667	0.166667	0.111111	0	0	0.25	0.111111
Syzygium_aromaticum	0	0.166667	0.285714	0.25	0.25	0.125	0.333333	0.25	0	0.428571	0.3	0.285714	0.25	0.222222	0.125	0.333333	0.3	0.2	0.444444	0.285714	0.5	0	0.125	0.166667	0	0.333333	0.142857	0.333333	0.166667	0.2	0.285714	0.222222	0.133333	0.2	0	0.333333	0.333333	0.285714	0.142857	0.25	0.333333	0	0.0714286	0	0.1	0	0	0.222222	0.1
Syzygium_cumini	0	0	0.166667	0	0	0.166667	0.2	0.333333	0.25	0.142857	0.222222	0.4	0.333333	0.125	0.166667	0.111111	0.1	0.111111	0.222222	0.166667	0.111111	0	0	0.25	0	0.111111	0.2	0.2	0	0.25	0.166667	0.285714	0.153846	0.25	0	0.2	0.2	0.166667	0	0.142857	0.2	0	0.0833333	0	0.125	0	0.333333	0.285714	0.285714
Syzygium_cumini	0	0	0.166667	0.333333	0.5	0.166667	0.2	0.333333	0	0.333333	0.222222	0.4	0.333333	0.125	0.166667	0.25	0.222222	0.25	0.1	0.4	0.111111	0.333333	0.4	0.25	0	0.111111	0.2	0.5	0.25	0.25	0.166667	0.125	0.153846	0.25	0.5	0.5	0.5	0.4	0.2	0.142857	0.2	0.166667	0.181818	0.2	0.285714	0	0	0.285714	0.125
Terminalia_arjuna	0.25	0.2	0.333333	0.285714	0	0	0.166667	0.285714	0	0.5	0.333333	0.6	0.5	0.25	0.6	0.375	0.333333	0.375	0.2	0.333333	0.222222	0.25	0.333333	0.5	0.2	0.222222	0.75	0.4	0.2	0.375	0.333333	0.25	0.230769	0.375	0.333333	0.4	0.4	0.333333	0.166667	0.285714	0.4	0.142857	0.166667	0.166667	0.25	0.333333	0.25	0.25	0.25
Terminalia_arjuna	0.25	0.2	0.333333	0.285714	0	0	0.166667	0.285714	0	0.5	0.333333	0.6	0.5	0.25	0.6	0.375	0.333333	0.375	0.2	0.333333	0.222222	0.25	0.333333	0.5	0.2	0.222222	0.75	0.4	0.2	0.375	0.333333	0.25	0.230769	0.375	0.333333	0.4	0.4	0.333333	0.166667	0.285714	0.4	0.142857	0.166667	0.166667	0.25	0.333333	0.25	0.25	0.25
Terminalia_bellirica	0	0	0.125	0.111111	0.25	0.125	0.142857	0.25	0.166667	0.25	0.181818	0.125	0.111111	0.375	0.125	0.333333	0.444444	0.2	0.181818	0.125	0.2	0	0.285714	0	0.166667	0.333333	0.142857	0.142857	0.4	0.333333	0.285714	0.375	0.307692	0.333333	0	0.142857	0.142857	0.125	0.6	0.428571	0.333333	0	0.153846	0.333333	0.222222	0	0	0.1	0.1
Terminalia_bellirica	0	0	0.125	0.111111	0.25	0.125	0.142857	0.25	0.166667	0.25	0.181818	0.125	0.111111	0.375	0.125	0.333333	0.444444	0.2	0.181818	0.125	0.2	0	0.285714	0	0.166667	0.333333	0.142857	0.142857	0.4	0.333333	0.285714	0.375	0.307692	0.333333	0	0.142857	0.142857	0.125	0.6	0.428571	0.333333	0	0.153846	0.333333	0.222222	0	0	0.1	0.1
Terminalia_chebula	0	0.142857	0.428571	0.375	0.2	0.25	0.5	0.833333	0.333333	0.571429	0.555556	0.428571	0.375	0.333333	0.428571	0.625	0.555556	0.444444	0.166667	0.666667	0.181818	0.4	0.666667	0.6	0	0.3	0.5	0.8	0.142857	0.3	0.25	0.2	0.384615	0.3	0.2	0.5	0.8	0.666667	0.285714	0.571429	0.285714	0.25	0.333333	0.285714	0.2	0	0	0.5	0.2
Terminalia_chebula	0	0.142857	0.428571	0.375	0.2	0.25	0.5	0.833333	0.333333	0.571429	0.555556	0.428571	0.375	0.333333	0.428571	0.625	0.555556	0.444444	0.166667	0.666667	0.181818	0.4	0.666667	0.6	0	0.3	0.5	0.8	0.142857	0.3	0.25	0.2	0.384615	0.3	0.2	0.5	0.8	0.666667	0.285714	0.571429	0.285714	0.25	0.333333	0.285714	0.2	0	0	0.5	0.2
Tribulus_terrestris	0	0.142857	0.25	0.222222	0	0.25	0.285714	0.833333	0.6	0.375	0.555556	0.428571	0.375	0.2	0.428571	0.444444	0.4	0.3	0.166667	0.428571	0.0833333	0.4	0.428571	0.6	0	0.181818	0.5	0.5	0	0.3	0.111111	0.2	0.384615	0.3	0.2	0.285714	0.5	0.428571	0.125	0.375	0.125	0.25	0.333333	0.285714	0.2	0	0.166667	0.5	0.333333
Tribulus_terrestris	0	0.125	0.375	0.333333	0.166667	0.375	0.428571	1	0.5	0.5	0.666667	0.571429	0.5	0.3	0.375	0.555556	0.5	0.4	0.25	0.571429	0.166667	0.333333	0.571429	0.5	0	0.272727	0.428571	0.666667	0.125	0.4	0.222222	0.3	0.461538	0.4	0.166667	0.428571	0.666667	0.571429	0.25	0.5	0.25	0.222222	0.416667	0.25	0.3	0	0.142857	0.625	0.3
Tribulus_terrestris	0.2	0.181818	0.5	0.333333	0.1	0.5	0.4	0.6	0.3	0.454545	0.583333	0.5	0.454545	0.307692	0.363636	0.5	0.461538	0.5	0.266667	0.363636	0.2	0.2	0.5	0.3	0.0833333	0.285714	0.4	0.4	0.181818	0.5	0.25	0.416667	0.642857	0.5	0.1	0.272727	0.4	0.5	0.272727	0.454545	0.272727	0.153846	0.615385	0.272727	0.545455	0.1	0.2	0.7	0.307692
Trigonella_foenum-graecum	0	0.2	0.6	0.285714	0.333333	0.333333	0.75	0.5	0.2	0.285714	0.333333	0.333333	0.285714	0.428571	0.333333	0.375	0.333333	0.375	0.2	0.6	0.222222	0.25	0.333333	0.5	0	0.375	0.166667	0.75	0.2	0.222222	0.333333	0.25	0.230769	0.222222	0	0.4	0.75	0.6	0.166667	0.5	0.4	0.142857	0.166667	0	0.111111	0	0	0.428571	0.111111
Trigonella_foenum-graecum	0	0.2	0.6	0.285714	0.333333	0.333333	0.75	0.5	0.2	0.285714	0.333333	0.333333	0.285714	0.428571	0.333333	0.375	0.333333	0.375	0.2	0.6	0.222222	0.25	0.333333	0.5	0	0.375	0.166667	0.75	0.2	0.222222	0.333333	0.25	0.230769	0.222222	0	0.4	0.75	0.6	0.166667	0.5	0.4	0.142857	0.166667	0	0.111111	0	0	0.428571	0.111111
Vitex_negundo	0.2	0.181818	0.5	0.333333	0.1	0.363636	0.4	0.333333	0.181818	0.333333	0.357143	0.25	0.333333	0.416667	0.363636	0.5	0.461538	0.5	0.266667	0.25	0.285714	0.0909091	0.363636	0.181818	0.181818	0.5	0.272727	0.272727	0.3	0.384615	0.363636	0.416667	0.533333	0.384615	0	0.166667	0.272727	0.363636	0.4	0.6	0.4	0.0714286	0.4	0.272727	0.416667	0.1	0.0909091	0.416667	0.214286
Vitex_negundo	0.142857	0.285714	0.375	0.333333	0.166667	0.222222	0.25	0.333333	0.285714	0.333333	0.363636	0.222222	0.2	0.444444	0.375	0.555556	0.5	0.4	0.153846	0.222222	0.166667	0.142857	0.571429	0.125	0.285714	0.4	0.25	0.25	0.5	0.272727	0.375	0.444444	0.461538	0.272727	0	0.111111	0.25	0.222222	0.666667	0.714286	0.428571	0.1	0.307692	0.25	0.444444	0.166667	0.142857	0.3	0.0833333
Vitex_negundo	0.125	0.111111	0.333333	0.181818	0.142857	0.0909091	0.222222	0.3	0.111111	0.444444	0.333333	0.333333	0.3	0.555556	0.333333	0.5	0.6	0.363636	0.333333	0.2	0.363636	0	0.333333	0.111111	0.25	0.5	0.375	0.222222	0.428571	0.5	0.5	0.555556	0.538462	0.5	0	0.222222	0.222222	0.2	0.571429	0.625	0.571429	0	0.2	0.222222	0.272727	0.142857	0.125	0.166667	0.166667
Vitex_negundo	0.285714	0.25	0.5	0.3	0.142857	0.5	0.375	0.3	0.25	0.3	0.333333	0.2	0.181818	0.4	0.333333	0.5	0.454545	0.5	0.142857	0.2	0.153846	0.125	0.5	0.111111	0.25	0.363636	0.222222	0.222222	0.428571	0.363636	0.333333	0.272727	0.428571	0.363636	0	0.1	0.222222	0.333333	0.571429	0.625	0.375	0.0909091	0.5	0.375	0.4	0.142857	0.125	0.272727	0
Withania_somnifera	0.166667	0.142857	0.25	0.1	0	0.25	0.5	0.375	0.333333	0.222222	0.272727	0.111111	0.1	0.2	0.25	0.3	0.272727	0.181818	0.0769231	0.25	0.0833333	0.166667	0.25	0.333333	0	0.181818	0.285714	0.285714	0	0.0833333	0.111111	0.0909091	0.285714	0.0833333	0	0.125	0.285714	0.428571	0.125	0.375	0.125	0.111111	0.230769	0.125	0	0	0	0.2	0.0909091
Withania_somnifera	0.166667	0.142857	0.25	0.1	0	0.25	0.5	0.375	0.333333	0.222222	0.272727	0.111111	0.1	0.2	0.25	0.3	0.272727	0.181818	0.0769231	0.25	0.0833333	0.166667	0.25	0.333333	0	0.181818	0.285714	0.285714	0	0.0833333	0.111111	0.0909091	0.285714	0.0833333	0	0.125	0.285714	0.428571	0.125	0.375	0.125	0.111111	0.230769	0.125	0	0	0	0.2	0.0909091
Zanthoxylum_armatum	0	0.166667	0.285714	0.25	0.25	0.285714	0.142857	0.25	0.166667	0.428571	0.3	0.125	0.111111	0.1	0	0.2	0.181818	0.2	0.181818	0.125	0.2	0	0.285714	0	0	0.0909091	0.142857	0.142857	0.166667	0.2	0.125	0.1	0.214286	0.2	0	0.142857	0.142857	0.125	0.333333	0.25	0.142857	0	0.25	0.333333	0.222222	0	0	0.222222	0
Zanthoxylum_armatum	0.333333	0.285714	0.222222	0.5	0.166667	0.222222	0.25	0.333333	0.125	0.714286	0.5	0.375	0.333333	0.181818	0.222222	0.4	0.363636	0.272727	0.25	0.222222	0.272727	0.142857	0.571429	0.125	0.125	0.166667	0.428571	0.25	0.285714	0.272727	0.222222	0.181818	0.266667	0.272727	0.166667	0.25	0.25	0.375	0.428571	0.333333	0.25	0.1	0.416667	0.25	0.3	0.166667	0.142857	0.181818	0.0833333
Zingiber_officinale	0	0	0.285714	0.25	0.25	0.285714	0.142857	0.428571	0.166667	0.428571	0.3	0.285714	0.25	0.1	0.125	0.333333	0.3	0.333333	0.0833333	0.285714	0.0909091	0.2	0.5	0.166667	0	0.0909091	0.333333	0.333333	0.166667	0.333333	0.125	0.1	0.307692	0.333333	0.25	0.333333	0.333333	0.285714	0.333333	0.25	0.142857	0.125	0.363636	0.6	0.375	0	0	0.375	0.1
Zingiber_officinale	0	0.2	0.333333	0.285714	0.333333	0.333333	0.4	0.5	0.5	0.285714	0.333333	0.142857	0.125	0.25	0.142857	0.375	0.333333	0.222222	0.0909091	0.333333	0.1	0.25	0.6	0.2	0	0.222222	0.166667	0.4	0.2	0.1	0.142857	0.111111	0.230769	0.1	0	0.166667	0.4	0.333333	0.4	0.5	0.166667	0.142857	0.272727	0.166667	0.111111	0	0	0.25	0
Zingiber_officinale	0	0	0.25	0.222222	0.2	0.25	0.125	0.375	0.142857	0.375	0.272727	0.25	0.222222	0.2	0.25	0.444444	0.4	0.444444	0.0769231	0.25	0.0833333	0.166667	0.428571	0.142857	0.142857	0.181818	0.285714	0.285714	0.333333	0.444444	0.25	0.2	0.384615	0.444444	0.2	0.285714	0.285714	0.25	0.5	0.375	0.285714	0.111111	0.333333	0.8	0.5	0	0	0.333333	0.0909091
Ziziphus_jujuba	0	0	0.333333	0.285714	0.333333	0.142857	0.4	0.5	0	0.5	0.333333	0.6	0.5	0.25	0.333333	0.375	0.333333	0.375	0.2	0.6	0.222222	0.25	0.333333	0.5	0	0.222222	0.4	0.75	0.2	0.375	0.333333	0.25	0.230769	0.375	0.333333	0.75	0.75	0.6	0.166667	0.285714	0.4	0.142857	0.166667	0.166667	0.25	0	0	0.428571	0.25
Ziziphus_jujuba	0.333333	0.25	0.4	0.333333	0.5	0.166667	0.2	0.142857	0	0.333333	0.222222	0.4	0.333333	0.285714	0.166667	0.25	0.222222	0.25	0.222222	0.166667	0.25	0	0.4	0	0.25	0.25	0.2	0.2	0.666667	0.25	0.4	0.285714	0.153846	0.25	0	0.2	0.2	0.166667	0.5	0.333333	0.5	0	0.181818	0	0.285714	0.5	0.333333	0.125	0
[truncated: 189 more columns]

## Sheet: S4-hotnodes' leaves
Therapeutic uses	species - Signmore	Family
AND	Cullen corylifolium	Fabaceae
AND	Teramnus labialis	Fabaceae
AND	Pueraria tuberosa	Fabaceae
AND	Desmodium oojeinense	Fabaceae
AND	Uraria picta	Fabaceae
AND	Desmodium gangeticum	Fabaceae
AND	Vigna radiata	Fabaceae
AND	Vigna trilobata	Fabaceae
AND	Vigna unguiculata	Fabaceae
AND	Erythrina variegata	Fabaceae
AND	Cajanus cajan	Fabaceae
AND	Butea monosperma	Fabaceae
AND	Mucuna pruriens	Fabaceae
AND	Pongamia pinnata	Fabaceae
AND	Abrus precatorius	Fabaceae
AND	Clitoria ternatea	Fabaceae
AND	Indigofera tinctoria	Fabaceae
AND	Indigofera aspalathoides	Fabaceae
AND	Magnolia champaca	Magnoliaceae
AND	Cinnamomum tamala	Lauraceae
AND	Cinnamomum verum	Lauraceae
AND	Litsea glutinosa	Lauraceae
ANT	Mentha spicata	Lamiaceae
ANT	Ocimum tenuiflorum	Lamiaceae
ANT	Coleus forskohlii	Lamiaceae
ANT	Plectranthus amboinicus	Lamiaceae
ANT	Shorea robusta	Dipterocarpaceae
ANT	Vateria indica	Dipterocarpaceae
ANT	Melia azedarach	Meliaceae
ANT	Azadirachta indica	Meliaceae
ANT	Toona ciliata	Meliaceae
ANT	Ailanthus excelsa	Simaroubaceae
ANT	Adiantum lunulatum	Pteridaceae
ANT	Adiantum capillus-veneris	Pteridaceae
CAR	Ficus arnottiana	Moraceae
CAR	Ficus religiosa	Moraceae
CAR	Ficus lacor	Moraceae
CAR	Ficus hispida	Moraceae
CAR	Ficus racemosa	Moraceae
CAR	Ficus benghalensis	Moraceae
CAR	Artocarpus heterophyllus	Moraceae
CAR	Streblus asper	Moraceae
DER	Calotropis procera	Apocynaceae
DER	Nerium oleander	Apocynaceae
DER	Holarrhena pubescens	Apocynaceae
DER	Alstonia scholaris	Apocynaceae
DER	Hemidesmus indicus	Apocynaceae
DER	Carissa carandas	Apocynaceae
DER	Marsdenia tenacissima	Apocynaceae
DER	Cryptolepis dubia	Apocynaceae
DER	Vallaris solanacea	Apocynaceae
DER	Gymnema sylvestre	Apocynaceae
DER	Rauvolfia serpentina	Apocynaceae
DER	Leptadenia reticulata	Apocynaceae
DER	Pergularia daemia	Apocynaceae
DER	Swertia chirata	Gentianaceae
DER	Enicostema axillare	Gentianaceae
DER	Gentiana kurroo	Gentianaceae
DER	Ficus arnottiana	Moraceae
DER	Ficus religiosa	Moraceae
DER	Ficus lacor	Moraceae
DER	Ficus hispida	Moraceae
DER	Ficus racemosa	Moraceae
DER	Ficus benghalensis	Moraceae
DER	Artocarpus heterophyllus	Moraceae
DER	Streblus asper	Moraceae
EAR	Justicia adhatoda	Acanthaceae
EAR	Hygrophila auriculata	Acanthaceae
EAR	Peristrophe bicalyculata	Acanthaceae
EAR	Barleria prionitis	Acanthaceae
EAR	Blepharis edulis	Acanthaceae
EAR	Barleria strigosa	Acanthaceae
EAR	Andrographis paniculata	Acanthaceae
EAR	Martynia annua	Martyniaceae
EAR	Stereospermum chelonoides	Bignoniaceae
EAR	Oroxylum indicum	Bignoniaceae
EAR	Tecomella undulata	Bignoniaceae
EAR	Sesamum indicum	Pedaliaceae
EAR	Phyla nodiflora	Verbenaceae
EAR	Shorea robusta	Dipterocarpaceae
EAR	Vateria indica	Dipterocarpaceae
EYE	Dendrophthoe falcata	Loranthaceae
EYE	Santalum album	Santalaceae
EYE	Uraria picta	Fabaceae
EYE	Desmodium gangeticum	Fabaceae
EYE	Brassica rapa	Brassicaceae
EYE	Raphanus raphanistrum	Brassicaceae
GNR	Saussurea costus	Asteraceae
GNR	Anacyclus pyrethrum	Asteraceae
GNR	Eclipta prostrata	Asteraceae
GNR	Sphaeranthus indicus	Asteraceae
GNR	Pluchea lanceolata	Asteraceae
GNR	Cyanthillium cinereum	Asteraceae
GNR	Inula racemosa	Asteraceae
GNR	Baccharoides anthelmintica	Asteraceae
GNR	Artemisia absinthium	Asteraceae
GNR	Chrysanthemum indicum	Asteraceae
GNR	Sphagneticola calendulacea	Asteraceae
GNR	Carthamus tinctorius	Asteraceae
GNR	Nannoglottis hookeri	Asteraceae
GNR	Coriandrum sativum	Apiaceae
GNR	Carum carvi	Apiaceae
GNR	Foeniculum vulgare	Apiaceae
GNR	Trachyspermum ammi	Apiaceae
GNR	Selinum wallichianum	Apiaceae
GNR	Pimpinella anisum	Apiaceae
GNR	Angelica archangelica	Apiaceae
GNR	Angelica glauca	Apiaceae
GNR	Selinum vaginatum	Apiaceae
GNR	Apium graveolens	Apiaceae
GNR	Cyclospermum leptophyllum	Apiaceae
GNR	Calotropis procera	Apocynaceae
GNR	Nerium oleander	Apocynaceae
GNR	Holarrhena pubescens	Apocynaceae
GNR	Alstonia scholaris	Apocynaceae
GNR	Hemidesmus indicus	Apocynaceae
GNR	Carissa carandas	Apocynaceae
GNR	Marsdenia tenacissima	Apocynaceae
GNR	Cryptolepis dubia	Apocynaceae
GNR	Vallaris solanacea	Apocynaceae
GNR	Gymnema sylvestre	Apocynaceae
GNR	Rauvolfia serpentina	Apocynaceae
GNR	Leptadenia reticulata	Apocynaceae
GNR	Pergularia daemia	Apocynaceae
GNR	Piper cubeba	Piperaceae
GNR	Piper retrofractum	Piperaceae
GNR	Piper longum	Piperaceae
GNR	Piper nigrum	Piperaceae
GNR	Piper betle	Piperaceae
GNR	Aristolochia indica	Aristolochiaceae
GNR	Aristolochia bracteolata	Aristolochiaceae
GNR	Asarum europaeum	Aristolochiaceae
GYN	Ficus religiosa	Moraceae
GYN	Ficus benghalensis	Moraceae
GYN	Ficus racemosa	Moraceae
GYN	Ficus lacor	Moraceae
GYN	Ficus hispida	Moraceae
GYN	Streblus asper	Moraceae
GYN	Ficus arnottiana	Moraceae
GYN	Artocarpus heterophyllus	Moraceae
GYN	Cannabis sativa	Cannabaceae
IMM	Justicia adhatoda	Acanthaceae
IMM	Hygrophila auriculata	Acanthaceae
IMM	Peristrophe bicalyculata	Acanthaceae
IMM	Barleria prionitis	Acanthaceae
IMM	Blepharis edulis	Acanthaceae
IMM	Barleria strigosa	Acanthaceae
IMM	Andrographis paniculata	Acanthaceae
MET	Ficus religiosa	Moraceae
MET	Ficus benghalensis	Moraceae
MET	Ficus racemosa	Moraceae
MET	Ficus lacor	Moraceae
MET	Ficus hispida	Moraceae
MET	Streblus asper	Moraceae
MET	Ficus arnottiana	Moraceae
MET	Artocarpus heterophyllus	Moraceae
MET	Cannabis sativa	Cannabaceae
MET	Holoptelea integrifolia	Ulmaceae
MET	Ziziphus xylopyrus	Rhamnaceae
MET	Ziziphus jujuba	Rhamnaceae
MET	Cucumis melo	Cucurbitaceae
MET	Citrullus colocynthis	Cucurbitaceae
MET	Momordica charantia	Cucurbitaceae
MET	Coccinia grandis	Cucurbitaceae
MET	Luffa acutangula	Cucurbitaceae
MET	Lagenaria siceraria	Cucurbitaceae
MET	Benincasa hispida	Cucurbitaceae
MET	Momordica dioica	Cucurbitaceae
MET	Cucumis sativus	Cucurbitaceae
MET	Trichosanthes tricuspidata	Cucurbitaceae
MET	Corallocarpus epigaeus	Cucurbitaceae
MET	Saccharum officinarum	Poaceae
MET	Oryza sativa	Poaceae
MET	Hordeum vulgare	Poaceae
MET	Cynodon dactylon	Poaceae
MET	Saccharum spontaneum	Poaceae
MET	Desmostachya bipinnata	Poaceae
MET	Saccharum bengalense	Poaceae
MET	Chrysopogon zizanioides	Poaceae
MET	Imperata cylindrica	Poaceae
MET	Coix lacryma-jobi	Poaceae
MET	Cymbopogon citratus	Poaceae
MET	Paspalum scrobiculatum	Poaceae
MET	Eleusine coracana	Poaceae
MET	Cymbopogon martini	Poaceae
MET	Pennisetum glaucum	Poaceae
MET	Actinoscirpus grossus	Cyperaceae
MET	Cyperus rotundus	Cyperaceae
MET	Typha australis	Typhaceae
MET	Typha elephantina	Typhaceae
NER	Anacyclus pyrethrum	Asteraceae
NER	Sphaeranthus indicus	Asteraceae
NER	Pluchea lanceolata	Asteraceae
NER	Inula racemosa	Asteraceae
NER	Artemisia absinthium	Asteraceae
NER	Chrysanthemum indicum	Asteraceae
NER	Nannoglottis hookeri	Asteraceae
NER	Coriandrum sativum	Apiaceae
NER	Selinum wallichianum	Apiaceae
NER	Angelica archangelica	Apiaceae
NER	Angelica glauca	Apiaceae
NER	Selinum vaginatum	Apiaceae
NER	Convolvulus prostratus	Convolvulaceae
NER	Operculina turpethum	Convolvulaceae
NER	Argyreia nervosa	Convolvulaceae
NER	Ipomoea cheirophylla	Convolvulaceae
NER	Merremia tridentata	Convolvulaceae
ORA	Hemidesmus indicus	Apocynaceae
ORA	Marsdenia tenacissima	Apocynaceae
ORA	Cryptolepis dubia	Apocynaceae
ORA	Gymnema sylvestre	Apocynaceae
ORA	Leptadenia reticulata	Apocynaceae
PAR	Mentha spicata	Lamiaceae
PAR	Ocimum tenuiflorum	Lamiaceae
PAR	Coleus forskohlii	Lamiaceae
PAR	Plectranthus amboinicus	Lamiaceae
PAR	Juniperus communis	Cupressaceae
PAR	Taxus baccata	Taxaceae
PAR	Pinus roxburghii	Pinaceae
PAR	Pinus gerardiana	Pinaceae
PAR	Abies spectabilis	Pinaceae
PAR	Cedrus deodara	Pinaceae
PSY	Valeriana jatamansi	Caprifoliaceae
PSY	Nardostachys jatamansi	Caprifoliaceae
PSY	Ocimum tenuiflorum	Lamiaceae
PSY	Coleus forskohlii	Lamiaceae
PSY	Plectranthus amboinicus	Lamiaceae
PSY	Uraria picta	Fabaceae
PSY	Desmodium gangeticum	Fabaceae
RES	Curcuma longa	Zingiberaceae
RES	Hedychium spicatum	Zingiberaceae
RES	Elettaria cardamomum	Zingiberaceae
RES	Zingiber officinale	Zingiberaceae
RES	Amomum subulatum	Zingiberaceae
RES	Curcuma zedoaria	Zingiberaceae
RES	Curcuma amada	Zingiberaceae
RES	Alpinia galanga	Zingiberaceae
RES	Alpinia calcarata	Zingiberaceae
RES	Cheilocostus speciosus	Zingiberaceae
RES	Maranta arundinacea	Marantaceae
RES	Musa paradisiaca	Musaceae
RES	Monochoria vaginalis	Pontederiaceae
SKE	Diospyros exsculpta	Ebenaceae
SKE	Diospyros malabarica	Ebenaceae
SKE	Pinus roxburghii	Pinaceae
SKE	Pinus gerardiana	Pinaceae
TRA	Pimpinella anisum	Apiaceae
TRA	Foeniculum vulgare	Apiaceae
TRA	Apium graveolens	Apiaceae
TRA	Clerodendrum phlomidis	Lamiaceae
TRA	Leonotis nepetifolia	Lamiaceae
TRA	Anisomeles malabarica	Lamiaceae
TRA	Diospyros exsculpta	Ebenaceae
TRA	Diospyros malabarica	Ebenaceae
URO	Mentha spicata	Lamiaceae
URO	Ocimum tenuiflorum	Lamiaceae
URO	Coleus forskohlii	Lamiaceae
URO	Plectranthus amboinicus	Lamiaceae
URO	Saccharum officinarum	Poaceae
URO	Oryza sativa	Poaceae
URO	Hordeum vulgare	Poaceae
URO	Cynodon dactylon	Poaceae
URO	Saccharum spontaneum	Poaceae
URO	Desmostachya bipinnata	Poaceae
URO	Saccharum bengalense	Poaceae
URO	Chrysopogon zizanioides	Poaceae
URO	Imperata cylindrica	Poaceae
URO	Coix lacryma-jobi	Poaceae
URO	Cymbopogon citratus	Poaceae
URO	Paspalum scrobiculatum	Poaceae
URO	Eleusine coracana	Poaceae
URO	Cymbopogon martini	Poaceae
URO	Cyperus rotundus	Cyperaceae
URO	Actinoscirpus grossus	Cyperaceae
URO	Typha australis	Typhaceae
URO	Typha elephantina	Typhaceae
